# Supplementary material for: Discovering Genome-Wide Tag SNPs Based on the Mutual Information of the Variants
Source: PLoS One. 2016 Dec 16;11(12):e0167994. doi: 10.1371/journal.pone.0167994 (PMC5161470; doi:10.1371/journal.pone.0167994)
Supplement: S1 Table — The performances of the two tagging methods in Tables 2 and 4 is tested by using the z-test as well as McNemar’s test. For Table 3, the difference of the tagging methods is tested by t-test. The Kolmogorov-Smirnov tests for the Figs 2–5 are also included. (XLS) [file pone.0167994.s002.xls]

## Sheet: Tables
S1 Table. Statistical tests on HapMap results. We compared the performances of the two tagging methods in Table 2 and Table 4 by using the z-test as well as McNemar's test. For Table 3, we tested the difference of the tagging methods by t-test. The Kolmogorov-Smirnov tests are given the second sheet.
Table 2. Coverage rates in imputed genotype data, HapMap	cost	ENm013	ENm014	ENr112	ENr113
Tagger	15	0.577777778,	0.911111111,	0.644444444,	0.811111
metaSNP	15	0.8	1	1	0.977778
one-sided z-test (sample size=90)		9.84718e-06	0.00152235	9.16378e-13	2.67837e-05
Tagger	20	0.688889	0.977778	0.977778	0.933333
metaSNP	20	0.822222	1	1	0.977778
one-sided z-test P value(sample size=90)		0.00314474	0.0763307	0.0763307	0.0454845
Table 3. Minimum number of tag SNPs that reach 95% coverage in imputed genotype data, HapMap		ENm013	ENm014	ENr112	ENr113
Tagger		50	18	19	29
metaSNP		34	11	9	13
one-sided t-test P value	0.006084
Table 4. Coverage rates in missing genotype data, HapMap	cost	ENm013	ENm014	ENr112	ENr113
Tagger	15	0.644444	0.933333	0.733333	0.844444
metaSNP	15	0.788889	1	0.988889	0.977778
one-sided z-test (sample size=90)		0.00210025	0.00561494	2.09785e-08	0.000241465
Tagger	20	0.755556	0.977778	0.988889	0.944444
metaSNP	20	0.8	1	1	0.977778
one-sided z-test (sample size=90)		0.163271	0.0763307	0.157304	0.0837107
Table 2b		ENm013	ENm014	ENr112	ENr113
Tagger: McNemar's Test in Table 2 results (c=15 vs. c=20)		0.00442653	0.0412268	1.19244e-07	0.00256883
metaSNP: McNemar's Test in Table 2 results (c=15 vs. c=20)		0.4795	1	1	1
Table 4b		ENm013	ENm014	ENr112	ENr113
Tagger: McNemar's Test in Table 4 results (c=15 vs. c=20)		0.00442653	0.133614	4.48978e-06	0.00766076
metaSNP: McNemar's Test in Table 4 results (c=15 vs. c=20)		1	1	1	1

## Sheet: Figures
S1 Table. Statistical tests on HapMap results. For Figures 2 to 5, we compared the performances of the tagging methods using the Kolmogorov-Smirnov test.
Figure 2	ENm013	ENm014	ENr112	ENr113
P value	0.000335463	0.0889216	0.0889216	9.9295e-06
Figure 3	Chr22
P value	0.751477
Figure 4	ENm013	ENm014	ENr112	ENr113
P value	9.84878e-08	9.06796e-09	0.00103909	1.91941e-08
Figure 5	ENm013	ENm014	ENr112	ENr113
P value	0.0198411	0.135335	0.0889216	0.011109
