# Supplementary material for: Discovering Genome-Wide Tag SNPs Based on the Mutual Information of the Variants
Source: PLoS One. 2016 Dec 16;11(12):e0167994. doi: 10.1371/journal.pone.0167994 (PMC5161470; doi:10.1371/journal.pone.0167994)
Supplement: S2 Table — The exclusive and intersecting sets of tag SNPs that are found by the two algorithms, metaSNP and Tagger. (XLS) [file pone.0167994.s003.xls]

## Sheet: ENm013
S2 Table. The sets of tag SNPs that are found by meta SNP and Tagger algorithms. The exclusive sets are given in the 1st column and the 3rd column, and the intersection (the set of tag SNPs found by both algorithm) is given in the 2nd column. The tags are ranked in the same order as presented in Fig 2, where for a given tag SNP the corresponding value in the parenthesis represent the coverage rat…
metaSNP \ Tagger (metaSNP coverage)	metaSNP & Tagger (metaSNP coverage) (Tagger coverage)	Tagger \ metaSNP (Tagger coverage)
rs10227385 (0.044)	rs11563839 ( 0.34) ( 0.69)	rs917660 (0.044)
rs10251227 (0.067)	rs11563833 ( 0.81) ( 0.88)	rs10226014 (0.078)
rs17863122 ( 0.14)		rs194514 ( 0.13)
rs11563920 ( 0.2)		rs17867625 ( 0.17)
rs3810874 ( 0.21)		rs177690 ( 0.19)
rs7799132 ( 0.39)		rs4728894 ( 0.27)
rs1029365 ( 0.39)		rs17867585 ( 0.34)
rs1978094 ( 0.52)		rs12704545 ( 0.46)
rs9690273 ( 0.52)		rs17867652 ( 0.48)
rs7794069 ( 0.62)		rs4278097 ( 0.57)
rs10242197 ( 0.78)		rs12668747 ( 0.58)
rs13247165 ( 0.8)		rs17863508 ( 0.58)
rs17874783 ( 0.8)		rs4141017 ( 0.58)
rs12704517 ( 0.8)		rs17866998 ( 0.58)
rs17863111 ( 0.81)		rs11563898 ( 0.58)
rs2106521 ( 0.82)		rs11563905 ( 0.58)
rs7779628 ( 0.82)		rs17869687 ( 0.58)
rs6465273 ( 0.82)		rs12540407 ( 0.58)
rs4727223 ( 0.82)		rs985761 ( 0.69)
rs11760813 ( 0.82)		rs17864073 ( 0.73)
rs17861359 ( 0.82)		rs17862241 ( 0.73)
rs17874678 ( 0.84)		rs17867683 ( 0.73)
rs4728911 ( 0.86)		rs13221461 ( 0.77)
rs17875066 ( 0.86)		rs2374269 ( 0.77)
rs2374265 ( 0.86)		rs11563531 ( 0.77)
rs39286 ( 0.86)		rs17862240 ( 0.77)
rs11563863 ( 0.86)		rs17866362 ( 0.83)
rs17863064 ( 0.88)		rs17867139 ( 0.83)
rs13228098 ( 0.89)		rs10487116 ( 0.83)
rs11563338 ( 0.91)		rs17867616 ( 0.84)
rs6958448 ( 0.91)		rs7801439 ( 0.84)
rs17867265 ( 0.96)		rs6980322 ( 0.84)
rs17863162 ( 0.97)		rs17862139 ( 0.84)
rs2286252 ( 0.97)		rs11563414 ( 0.84)
rs11563430 ( 0.97)		rs11975090 ( 0.84)
rs2374333 ( 0.97)		rs17863124 ( 0.84)
rs17865827 ( 0.97)		rs17863067 ( 0.84)
rs10281047 ( 0.97)		rs17863041 ( 0.86)
rs6971871 ( 0.97)		rs2188518 ( 0.86)
rs17863026 ( 0.97)		rs6964856 ( 0.86)
rs17863948 ( 0.97)		rs11563527 ( 0.88)
rs17867623 ( 0.97)		rs17864076 ( 0.88)
rs17863032 ( 0.97)		rs17864918 ( 0.88)
rs42623 ( 0.97)		rs17867599 ( 0.88)
rs11564074 ( 0.97)		rs17867239 ( 0.88)
rs2374332 ( 0.97)		rs11563824 ( 0.88)
rs17869526 ( 0.97)		rs11563897 ( 0.88)
		rs1119067 ( 0.88)

## Sheet: ENm014
S2 Table. The sets of tag SNPs that are found by meta SNP and Tagger algorithms. The exclusive sets are given in the 1st column and the 3rd column, and the intersection (the set of tag SNPs found by both algorithm) is given in the 2nd column. The tags are ranked in the same order as presented in Fig 2, where for a given tag SNP the corresponding value in the parenthesis represent the coverage rat…
metaSNP \ Tagger (metaSNP coverage)	metaSNP & Tagger (metaSNP coverage) (Tagger coverage)	Tagger \ metaSNP (Tagger coverage)
rs1419392 (0.033)	rs17864141 ( 0.54) ( 0.97)	rs4731352 (0.033)
rs2023640 ( 0.1)		rs6962580 (0.078)
rs2106188 ( 0.26)		rs17867232 ( 0.11)
rs1204563 ( 0.41)		rs4141415 ( 0.19)
rs2896388 ( 0.59)		rs1557645 ( 0.32)
rs2237795 ( 0.74)		rs1419399 ( 0.4)
rs7792594 ( 0.84)		rs11563465 ( 0.48)
rs1361958 ( 0.9)		rs1419412 ( 0.48)
rs2237794 ( 0.93)		rs6979572 ( 0.58)
rs17864197 ( 0.98)		rs1154333 ( 0.79)
rs2402856 ( 0.99)		rs10259050 ( 0.79)
rs1361955 ( 0.99)		rs2237776 ( 0.9)
rs10230771 ( 1)		rs17861434 ( 0.91)
		rs6975409 ( 0.91)
		rs1154325 ( 0.91)
		rs1894729 ( 0.91)
		rs2237804 ( 0.93)
		rs7792406 ( 0.97)
		rs11563777 ( 0.98)
		rs7806263 ( 0.98)
		rs1361956 ( 0.98)
		rs1833067 ( 0.99)
		rs6956825 ( 1)

## Sheet: ENr112
S2 Table. The sets of tag SNPs that are found by meta SNP and Tagger algorithms. The exclusive sets are given in the 1st column and the 3rd column, and the intersection (the set of tag SNPs found by both algorithm) is given in the 2nd column. The tags are ranked in the same order as presented in Fig 2, where for a given tag SNP the corresponding value in the parenthesis represent the coverage rat…
metaSNP \ Tagger (metaSNP coverage)	metaSNP & Tagger (metaSNP coverage) (Tagger coverage)	Tagger \ metaSNP (Tagger coverage)
rs13404762 (0.033)	rs12465174 ( 0.59) ( 0.49)	rs17862740 (0.022)
rs2715077 ( 0.1)		rs13035555 (0.044)
rs12464331 ( 0.22)		rs6720129 (0.078)
rs11125386 ( 0.42)		rs2698024 ( 0.16)
rs984093 ( 0.82)		rs12474163 ( 0.16)
rs6712068 ( 0.91)		rs13010068 ( 0.2)
rs6721228 ( 0.94)		rs6545234 ( 0.28)
rs10198564 ( 0.97)		rs17862665 ( 0.38)
rs12990624 ( 0.98)		rs13001835 ( 0.42)
rs17863748 ( 0.99)		rs17862672 ( 0.52)
rs10168197 ( 0.99)		rs11563023 ( 0.52)
rs11693054 ( 1)		rs11563002 ( 0.52)
		rs6708818 ( 0.6)
		rs11125378 ( 0.64)
		rs10865259 ( 0.81)
		rs13394208 ( 0.88)
		rs13391165 ( 0.94)
		rs12993330 ( 0.98)
		rs3915321 ( 0.98)
		rs11563260 ( 0.98)
		rs12713159 ( 0.99)
		rs17868262 ( 1)

## Sheet: ENr113
S2 Table. The sets of tag SNPs that are found by meta SNP and Tagger algorithms. The exclusive sets are given in the 1st column and the 3rd column, and the intersection (the set of tag SNPs found by both algorithm) is given in the 2nd column. The tags are ranked in the same order as presented in Fig 2, where for a given tag SNP the corresponding value in the parenthesis represent the coverage rat…
metaSNP \ Tagger (metaSNP coverage)	metaSNP & Tagger (metaSNP coverage) (Tagger coverage)	Tagger \ metaSNP (Tagger coverage)
rs4600992 (0.033)	rs13129382 ( 0.5) ( 0.89)	rs9990580 (0.033)
rs2635334 ( 0.1)	rs12711052 ( 0.98) ( 0.98)	rs17867551 (0.067)
rs923443 ( 0.22)		rs1948254 ( 0.16)
rs17861881 ( 0.41)		rs1023892 ( 0.18)
rs2029406 ( 0.63)		rs2246318 ( 0.26)
rs1948225 ( 0.63)		rs17861798 ( 0.38)
rs7673828 ( 0.72)		rs6813241 ( 0.39)
rs17861849 ( 0.83)		rs1459550 ( 0.44)
rs4364329 ( 0.93)		rs2087439 ( 0.47)
rs17862077 ( 0.93)		rs11562915 ( 0.47)
rs2046782 ( 0.93)		rs17863897 ( 0.47)
rs17861773 ( 0.97)		rs17866962 ( 0.48)
rs17863861 ( 0.97)		rs17861861 ( 0.58)
rs2029402 ( 0.98)		rs12650869 ( 0.7)
rs4389632 ( 0.98)		rs13135373 ( 0.81)
rs17867534 ( 0.98)		rs1352573 ( 0.88)
rs11562934 ( 0.98)		rs2245104 ( 0.88)
rs11735055 ( 0.98)		rs2251269 ( 0.92)
rs17867938 ( 0.98)		rs13152662 ( 0.93)
rs11562848 ( 0.98)		rs17861871 ( 0.94)
rs1986224 ( 0.99)		rs11562937 ( 0.94)
rs4339281 ( 0.99)		rs17862974 ( 0.94)
rs17868650 ( 0.99)		rs17865834 ( 0.94)
rs6818184 ( 0.99)		rs2171744 ( 0.94)
rs1948244 ( 1)		rs17869438 ( 0.94)
		rs11562866 ( 0.94)
		rs17862988 ( 0.94)
		rs17861938 ( 0.98)
		rs4286610 ( 0.98)
		rs6534039 ( 0.98)
		rs17861763 ( 0.98)
		rs17861857 ( 0.98)
		rs12644762 ( 0.98)
		rs17861813 ( 0.98)
		rs4282258 ( 0.98)
		rs1586609 ( 0.98)
		rs17874755 ( 0.98)
		rs17867226 ( 0.98)
		rs17865114 ( 0.98)
		rs13111260 ( 0.98)
		rs7662268 ( 0.98)
		rs17863891 ( 0.98)
		rs17861238 ( 0.99)
		rs17861822 ( 0.99)
		rs2635297 ( 0.99)
		rs7695817 ( 0.99)
		rs17861929 ( 0.99)
		rs17861940 ( 0.99)
