# Supplementary material for: Discovering Genome-Wide Tag SNPs Based on the Mutual Information of the Variants
Source: PLoS One. 2016 Dec 16;11(12):e0167994. doi: 10.1371/journal.pone.0167994 (PMC5161470; doi:10.1371/journal.pone.0167994)
Supplement: S3 Table — Tagging performance of the proposed method through the comparison of genotype-phenotype association of the tagged SNP and the SNPs that were correlated with the tagged SNP. (XLS) [file pone.0167994.s007.xls]

## Sheet: Sheet1
S3 Table. Association of the designated SNPs and the simulated phenotype in the synthetic data set
Rank of the weight of the attractor	1 (Tag SNP)	2	3
Significance of association (P value)	< 2.2E-16	< 2.2E-16	5.6953e-05
