# Supplementary material for: Discovering Genome-Wide Tag SNPs Based on the Mutual Information of the Variants
Source: PLoS One. 2016 Dec 16;11(12):e0167994. doi: 10.1371/journal.pone.0167994 (PMC5161470; doi:10.1371/journal.pone.0167994)
Supplement: S5 Table — Detailed information of the tag SNPs selected by each algorithm from the analyzed data bases, corresponding to Figs 2–7. (XLS) [file pone.0167994.s009.xls]

## Sheet: Sheet1
S5 Table. TagSNPs found by metaSNP in HAPMAP.ENm013_7q21p13.trilevel_genotypes_imputed (Fig 2)
rs#	SNPalleles	chrom	pos	strand	genome_build	center	protLSID	assayLSID	panelLSID	QC_code
rs10227385	A/C	Chr7	89502397	0	ncbi_b34	broad	urn:LSID:illumina.hapmap.org:Protocol:Golden_Gate_1.0.0:1	urn:LSID:wicgr.hapmap.org:Assay:558113:1	urn:lsid:dcc.hapmap.org:Panel:CEPH-30-trios:1	QC+
rs10251227	G/T	Chr7	89504315	0	ncbi_b34	broad	urn:LSID:illumina.hapmap.org:Protocol:Golden_Gate_1.0.0:1	urn:LSID:wicgr.hapmap.org:Assay:558381:1	urn:lsid:dcc.hapmap.org:Panel:CEPH-30-trios:1	QC+
rs17863122	A/G	Chr7	89716811	0	ncbi_b34	broad	urn:LSID:illumina.hapmap.org:Protocol:Golden_Gate_1.0.0:1	urn:LSID:wicgr.hapmap.org:Assay:557491:1	urn:lsid:dcc.hapmap.org:Panel:CEPH-30-trios:1	QC+
rs11563920	A/G	Chr7	89496514	0	ncbi_b34	broad	urn:LSID:illumina.hapmap.org:Protocol:Golden_Gate_1.0.0:1	urn:LSID:wicgr.hapmap.org:Assay:557292:1	urn:lsid:dcc.hapmap.org:Panel:CEPH-30-trios:1	QC+
rs3810874	A/C	Chr7	89654886	0	ncbi_b34	broad	urn:LSID:illumina.hapmap.org:Protocol:Golden_Gate_1.0.0:1	urn:lsid:wicgr.hapmap.org:Assay:309442:1	urn:lsid:dcc.hapmap.org:Panel:CEPH-30-trios:1	QC+
rs11563839	C/T	Chr7	89812038	0	ncbi_b34	perlegen	urn:lsid:perlegen.hapmap.org:Protocol:Genotyping_1.0.0:1	urn:lsid:perlegen.hapmap.org:Assay:PS00512780:1	urn:lsid:dcc.hapmap.org:Panel:CEPH-30-trios:1	QC+
rs7799132	C/T	Chr7	89395924	0	ncbi_b34	perlegen	urn:lsid:perlegen.hapmap.org:Protocol:Genotyping_1.0.0:1	urn:lsid:perlegen.hapmap.org:Assay:PS03974032:1	urn:lsid:dcc.hapmap.org:Panel:CEPH-30-trios:1	QC+
rs1029365	A/G	Chr7	89524330	0	ncbi_b34	broad	urn:LSID:illumina.hapmap.org:Protocol:Golden_Gate_1.0.0:1	urn:lsid:wicgr.hapmap.org:Assay:309319:1	urn:lsid:dcc.hapmap.org:Panel:CEPH-30-trios:1	QC+
rs1978094	A/C	Chr7	89822891	0	ncbi_b34	broad	urn:LSID:illumina.hapmap.org:Protocol:Golden_Gate_1.0.0:1	urn:lsid:wicgr.hapmap.org:Assay:309568:1	urn:lsid:dcc.hapmap.org:Panel:CEPH-30-trios:1	QC+
rs9690273	G/T	Chr7	89830375	0	ncbi_b34	broad	urn:LSID:illumina.hapmap.org:Protocol:Golden_Gate_1.0.0:1	urn:LSID:wicgr.hapmap.org:Assay:558388:1	urn:lsid:dcc.hapmap.org:Panel:CEPH-30-trios:1	QC+
rs7794069	A/G	Chr7	89819520	0	ncbi_b34	perlegen	urn:lsid:perlegen.hapmap.org:Protocol:Genotyping_1.0.0:1	urn:lsid:perlegen.hapmap.org:Assay:PS03974531:1	urn:lsid:dcc.hapmap.org:Panel:CEPH-30-trios:1	QC+
rs10242197	C/T	Chr7	89871941	0	ncbi_b34	perlegen	urn:lsid:perlegen.hapmap.org:Protocol:Genotyping_1.0.0:1	urn:lsid:perlegen.hapmap.org:Assay:PS00512819:1	urn:lsid:dcc.hapmap.org:Panel:CEPH-30-trios:1	QC+
rs13247165	A/G	Chr7	89501228	0	ncbi_b34	broad	urn:LSID:illumina.hapmap.org:Protocol:Golden_Gate_1.0.0:1	urn:LSID:wicgr.hapmap.org:Assay:558917:1	urn:lsid:dcc.hapmap.org:Panel:CEPH-30-trios:1	QC+
rs17874783	C/G	Chr7	89454350	0	ncbi_b34	broad	urn:LSID:illumina.hapmap.org:Protocol:Golden_Gate_1.0.0:1	urn:LSID:wicgr.hapmap.org:Assay:557264:1	urn:lsid:dcc.hapmap.org:Panel:CEPH-30-trios:1	QC+
rs12704517	A/C	Chr7	89508399	0	ncbi_b34	broad	urn:LSID:illumina.hapmap.org:Protocol:Golden_Gate_1.0.0:1	urn:LSID:wicgr.hapmap.org:Assay:557307:1	urn:lsid:dcc.hapmap.org:Panel:CEPH-30-trios:1	QC+
rs11563833	C/G	Chr7	89844962	0	ncbi_b34	broad	urn:LSID:illumina.hapmap.org:Protocol:Golden_Gate_1.0.0:1	urn:LSID:wicgr.hapmap.org:Assay:557599:1	urn:lsid:dcc.hapmap.org:Panel:CEPH-30-trios:1	QC+
rs17863111	C/T	Chr7	89690710	0	ncbi_b34	broad	urn:LSID:illumina.hapmap.org:Protocol:Golden_Gate_1.0.0:1	urn:LSID:wicgr.hapmap.org:Assay:558935:1	urn:lsid:dcc.hapmap.org:Panel:CEPH-30-trios:1	QC+
rs2106521	C/G	Chr7	89778248	0	ncbi_b34	perlegen	urn:lsid:perlegen.hapmap.org:Protocol:Genotyping_1.0.0:1	urn:lsid:perlegen.hapmap.org:Assay:PS03974500:1	urn:lsid:dcc.hapmap.org:Panel:CEPH-30-trios:1	QC+
rs7779628	A/T	Chr7	89619287	0	ncbi_b34	broad	urn:LSID:illumina.hapmap.org:Protocol:Golden_Gate_1.0.0:1	urn:lsid:wicgr.hapmap.org:Assay:309418:1	urn:lsid:dcc.hapmap.org:Panel:CEPH-30-trios:1	QC+
rs6465273	A/G	Chr7	89845647	0	ncbi_b34	broad	urn:LSID:illumina.hapmap.org:Protocol:Golden_Gate_1.0.0:1	urn:lsid:wicgr.hapmap.org:Assay:309586:1	urn:lsid:dcc.hapmap.org:Panel:CEPH-30-trios:1	QC+
rs4727223	A/G	Chr7	89488394	0	ncbi_b34	broad	urn:LSID:illumina.hapmap.org:Protocol:Golden_Gate_1.0.0:1	urn:LSID:wicgr.hapmap.org:Assay:310275:1	urn:lsid:dcc.hapmap.org:Panel:CEPH-30-trios:1	QC+
rs11760813	G/T	Chr7	89653559	0	ncbi_b34	broad	urn:LSID:illumina.hapmap.org:Protocol:Golden_Gate_1.0.0:1	urn:LSID:wicgr.hapmap.org:Assay:777241:1	urn:lsid:dcc.hapmap.org:Panel:CEPH-30-trios:1	QC+
rs17861359	A/T	Chr7	89808110	0	ncbi_b34	broad	urn:LSID:illumina.hapmap.org:Protocol:Golden_Gate_1.0.0:1	urn:LSID:wicgr.hapmap.org:Assay:559463:1	urn:lsid:dcc.hapmap.org:Panel:CEPH-30-trios:1	QC+
rs17874678	G/T	Chr7	89500809	0	ncbi_b34	broad	urn:LSID:illumina.hapmap.org:Protocol:Golden_Gate_1.0.0:1	urn:LSID:wicgr.hapmap.org:Assay:558310:1	urn:lsid:dcc.hapmap.org:Panel:CEPH-30-trios:1	QC+
rs4728911	A/G	Chr7	89885732	0	ncbi_b34	perlegen	urn:lsid:perlegen.hapmap.org:Protocol:Genotyping_1.0.0:1	urn:lsid:perlegen.hapmap.org:Assay:PS03974595:1	urn:lsid:dcc.hapmap.org:Panel:CEPH-30-trios:1	QC+
rs17875066	C/T	Chr7	89894611	0	ncbi_b34	broad	urn:LSID:illumina.hapmap.org:Protocol:Golden_Gate_1.0.0:1	urn:LSID:wicgr.hapmap.org:Assay:777574:1	urn:lsid:dcc.hapmap.org:Panel:CEPH-30-trios:1	QC+
rs2374265	C/G	Chr7	89728170	0	ncbi_b34	perlegen	urn:lsid:perlegen.hapmap.org:Protocol:Genotyping_1.0.0:1	urn:lsid:perlegen.hapmap.org:Assay:PS03974468:1	urn:lsid:dcc.hapmap.org:Panel:CEPH-30-trios:1	QC+
rs39286	A/C	Chr7	89404279	0	ncbi_b34	perlegen	urn:lsid:perlegen.hapmap.org:Protocol:Genotyping_1.0.0:1	urn:lsid:perlegen.hapmap.org:Assay:PS00512319:1	urn:lsid:dcc.hapmap.org:Panel:CEPH-30-trios:1	QC+
rs11563863	C/T	Chr7	89734732	0	ncbi_b34	broad	urn:LSID:illumina.hapmap.org:Protocol:Golden_Gate_1.0.0:1	urn:LSID:wicgr.hapmap.org:Assay:777354:1	urn:lsid:dcc.hapmap.org:Panel:CEPH-30-trios:1	QC+
rs17863064	C/G	Chr7	89545795	0	ncbi_b34	broad	urn:LSID:illumina.hapmap.org:Protocol:Golden_Gate_1.0.0:1	urn:LSID:wicgr.hapmap.org:Assay:557335:1	urn:lsid:dcc.hapmap.org:Panel:CEPH-30-trios:1	QC+
rs13228098	A/G	Chr7	89468462	0	ncbi_b34	broad	urn:LSID:illumina.hapmap.org:Protocol:Golden_Gate_1.0.0:1	urn:LSID:wicgr.hapmap.org:Assay:557275:1	urn:lsid:dcc.hapmap.org:Panel:CEPH-30-trios:1	QC+
rs11563338	C/T	Chr7	89597804	0	ncbi_b34	broad	urn:LSID:illumina.hapmap.org:Protocol:Golden_Gate_1.0.0:1	urn:LSID:wicgr.hapmap.org:Assay:557367:1	urn:lsid:dcc.hapmap.org:Panel:CEPH-30-trios:1	QC+
rs6958448	C/G	Chr7	89888892	0	ncbi_b34	broad	urn:LSID:illumina.hapmap.org:Protocol:Golden_Gate_1.0.0:1	urn:lsid:wicgr.hapmap.org:Assay:309623:1	urn:lsid:dcc.hapmap.org:Panel:CEPH-30-trios:1	QC+
rs17867265	C/G	Chr7	89402965	0	ncbi_b34	broad	urn:LSID:illumina.hapmap.org:Protocol:Golden_Gate_1.0.0:1	urn:LSID:wicgr.hapmap.org:Assay:775552:1	urn:lsid:dcc.hapmap.org:Panel:CEPH-30-trios:1	QC+
rs17863162	G/T	Chr7	89846836	0	ncbi_b34	broad	urn:LSID:illumina.hapmap.org:Protocol:Golden_Gate_1.0.0:1	urn:LSID:wicgr.hapmap.org:Assay:557601:1	urn:lsid:dcc.hapmap.org:Panel:CEPH-30-trios:1	QC+
rs2286252	G/T	Chr7	89405209	0	ncbi_b34	broad	urn:LSID:illumina.hapmap.org:Protocol:Golden_Gate_1.0.0:1	urn:lsid:wicgr.hapmap.org:Assay:309180:1	urn:lsid:dcc.hapmap.org:Panel:CEPH-30-trios:1	QC+
rs11563430	A/G	Chr7	89630996	0	ncbi_b34	perlegen	urn:lsid:perlegen.hapmap.org:Protocol:Genotyping_1.0.0:1	urn:lsid:perlegen.hapmap.org:Assay:PS00512607:1	urn:lsid:dcc.hapmap.org:Panel:CEPH-30-trios:1	QC+
rs2374333	G/T	Chr7	89895364	0	ncbi_b34	broad	urn:lsid:wicgr.hapmap.org:Protocol:genotype_protocol_1:1	urn:lsid:wicgr.hapmap.org:Assay:HapMap_Encode-BI110602:1	urn:lsid:dcc.hapmap.org:Panel:CEPH-30-trios:1	QC+
rs17865827	C/T	Chr7	89506399	0	ncbi_b34	broad	urn:lsid:wicgr.hapmap.org:Protocol:genotype_protocol_1:1	urn:LSID:wicgr.hapmap.org:Assay:HapMap_Encode_II-Broad178104:1	urn:lsid:dcc.hapmap.org:Panel:CEPH-30-trios:1	QC+
rs10281047	C/T	Chr7	89416753	0	ncbi_b34	broad	urn:lsid:wicgr.hapmap.org:Protocol:genotype_protocol_1:1	urn:lsid:wicgr.hapmap.org:Assay:HapMap_Encode-BI109912:1	urn:lsid:dcc.hapmap.org:Panel:CEPH-30-trios:1	QC+
rs6971871	G/T	Chr7	89879414	0	ncbi_b34	broad	urn:lsid:wicgr.hapmap.org:Protocol:genotype_protocol_1:1	urn:lsid:wicgr.hapmap.org:Assay:HapMap_Encode-BI110565:1	urn:lsid:dcc.hapmap.org:Panel:CEPH-30-trios:1	QC+
rs17863026	C/T	Chr7	89400235	0	ncbi_b34	broad	urn:lsid:wicgr.hapmap.org:Protocol:genotype_protocol_1:1	urn:lsid:wicgr.hapmap.org:Assay:HapMap_Encode-BI174577:1	urn:lsid:dcc.hapmap.org:Panel:CEPH-30-trios:1	QC+
rs17863948	A/G	Chr7	89429785	0	ncbi_b34	broad	urn:LSID:illumina.hapmap.org:Protocol:Golden_Gate_1.0.0:1	urn:LSID:wicgr.hapmap.org:Assay:558904:1	urn:lsid:dcc.hapmap.org:Panel:CEPH-30-trios:1	QC+
rs17867623	A/G	Chr7	89591304	0	ncbi_b34	broad	urn:lsid:wicgr.hapmap.org:Protocol:genotype_protocol_1:1	urn:lsid:wicgr.hapmap.org:Assay:HapMap_Encode-BI180359:1	urn:lsid:dcc.hapmap.org:Panel:CEPH-30-trios:1	QC+
rs17863032	C/T	Chr7	89420029	0	ncbi_b34	broad	urn:LSID:illumina.hapmap.org:Protocol:Golden_Gate_1.0.0:1	urn:LSID:wicgr.hapmap.org:Assay:557235:1	urn:lsid:dcc.hapmap.org:Panel:CEPH-30-trios:1	QC+
rs42623	A/C	Chr7	89569033	0	ncbi_b34	broad	urn:LSID:illumina.hapmap.org:Protocol:Golden_Gate_1.0.0:1	urn:lsid:wicgr.hapmap.org:Assay:309366:1	urn:lsid:dcc.hapmap.org:Panel:CEPH-30-trios:1	QC+
rs11564074	A/T	Chr7	89405276	0	ncbi_b34	perlegen	urn:lsid:perlegen.hapmap.org:Protocol:Genotyping_1.0.0:1	urn:lsid:perlegen.hapmap.org:Assay:PS00512325:1	urn:lsid:dcc.hapmap.org:Panel:CEPH-30-trios:1	QC+
rs2374332	A/G	Chr7	89883450	0	ncbi_b34	broad	urn:LSID:illumina.hapmap.org:Protocol:Golden_Gate_1.0.0:1	urn:lsid:wicgr.hapmap.org:Assay:309614:1	urn:lsid:dcc.hapmap.org:Panel:CEPH-30-trios:1	QC+
rs17869526	A/G	Chr7	89778805	0	ncbi_b34	broad	urn:lsid:wicgr.hapmap.org:Protocol:genotype_protocol_1:1	urn:LSID:wicgr.hapmap.org:Assay:HapMap_Encode_II-Broad415707:1	urn:lsid:dcc.hapmap.org:Panel:CEPH-30-trios:1	QC+
TagSNPs found by metaSNP in HAPMAP.ENm014_7q31p33.trilevel_genotypes_imputed (Fig 2)
rs#	SNPalleles	chrom	pos	strand	genome_build	center	protLSID	assayLSID	panelLSID	QC_code
rs1419392	A/G	Chr7	126499999	0	ncbi_b34	broad	urn:LSID:illumina.hapmap.org:Protocol:Golden_Gate_1.0.0:1	urn:lsid:wicgr.hapmap.org:Assay:310033:1	urn:lsid:dcc.hapmap.org:Panel:CEPH-30-trios:1	QC+
rs2023640	C/T	Chr7	126202545	0	ncbi_b34	broad	urn:LSID:illumina.hapmap.org:Protocol:Golden_Gate_1.0.0:1	urn:lsid:wicgr.hapmap.org:Assay:309734:1	urn:lsid:dcc.hapmap.org:Panel:CEPH-30-trios:1	QC+
rs2106188	C/T	Chr7	126182680	0	ncbi_b34	broad	urn:LSID:illumina.hapmap.org:Protocol:Golden_Gate_1.0.0:1	urn:lsid:wicgr.hapmap.org:Assay:309705:1	urn:lsid:dcc.hapmap.org:Panel:CEPH-30-trios:1	QC+
rs1204563	G/T	Chr7	126142879	0	ncbi_b34	broad	urn:LSID:illumina.hapmap.org:Protocol:Golden_Gate_1.0.0:1	urn:lsid:wicgr.hapmap.org:Assay:309646:1	urn:lsid:dcc.hapmap.org:Panel:CEPH-30-trios:1	QC+
rs17864141	A/T	Chr7	126346513	0	ncbi_b34	broad	urn:LSID:illumina.hapmap.org:Protocol:Golden_Gate_1.0.0:1	urn:LSID:wicgr.hapmap.org:Assay:557756:1	urn:lsid:dcc.hapmap.org:Panel:CEPH-30-trios:1	QC+
rs2896388	G/T	Chr7	126135873	0	ncbi_b34	perlegen	urn:lsid:perlegen.hapmap.org:Protocol:Genotyping_1.0.0:1	urn:lsid:perlegen.hapmap.org:Assay:PS03974614:1	urn:lsid:dcc.hapmap.org:Panel:CEPH-30-trios:1	QC+
rs2237795	A/G	Chr7	126346653	0	ncbi_b34	broad	urn:LSID:illumina.hapmap.org:Protocol:Golden_Gate_1.0.0:1	urn:lsid:wicgr.hapmap.org:Assay:309887:1	urn:lsid:dcc.hapmap.org:Panel:CEPH-30-trios:1	QC+
rs7792594	A/G	Chr7	126439850	0	ncbi_b34	broad	urn:LSID:illumina.hapmap.org:Protocol:Golden_Gate_1.0.0:1	urn:lsid:wicgr.hapmap.org:Assay:309981:1	urn:lsid:dcc.hapmap.org:Panel:CEPH-30-trios:1	QC+
rs1361958	C/T	Chr7	126399575	0	ncbi_b34	broad	urn:LSID:illumina.hapmap.org:Protocol:Golden_Gate_1.0.0:1	urn:lsid:wicgr.hapmap.org:Assay:309927:1	urn:lsid:dcc.hapmap.org:Panel:CEPH-30-trios:1	QC+
rs2237794	C/G	Chr7	126346076	0	ncbi_b34	broad	urn:LSID:illumina.hapmap.org:Protocol:Golden_Gate_1.0.0:1	urn:lsid:wicgr.hapmap.org:Assay:309886:1	urn:lsid:dcc.hapmap.org:Panel:CEPH-30-trios:1	QC+
rs17864197	C/T	Chr7	126534749	0	ncbi_b34	broad	urn:lsid:wicgr.hapmap.org:Protocol:genotype_protocol_1:1	urn:lsid:wicgr.hapmap.org:Assay:HapMap_Encode-BI204478:1	urn:lsid:dcc.hapmap.org:Panel:CEPH-30-trios:1	QC+
rs2402856	A/G	Chr7	126518010	0	ncbi_b34	broad	urn:LSID:illumina.hapmap.org:Protocol:Golden_Gate_1.0.0:1	urn:lsid:wicgr.hapmap.org:Assay:310047:1	urn:lsid:dcc.hapmap.org:Panel:CEPH-30-trios:1	QC+
rs1361955	C/G	Chr7	126312738	0	ncbi_b34	broad	urn:LSID:illumina.hapmap.org:Protocol:Golden_Gate_1.0.0:1	urn:LSID:wicgr.hapmap.org:Assay:310352:1	urn:lsid:dcc.hapmap.org:Panel:CEPH-30-trios:1	QC+
rs10230771	A/G	Chr7	126613622	0	ncbi_b34	broad	urn:LSID:illumina.hapmap.org:Protocol:Golden_Gate_1.0.0:1	urn:LSID:wicgr.hapmap.org:Assay:557107:1	urn:lsid:dcc.hapmap.org:Panel:CEPH-30-trios:1	QC+
TagSNPs found by metaSNP in HAPMAP.ENr112_2p16p3.trilevel_genotypes_imputed (Fig 2)
rs#	SNPalleles	chrom	pos	strand	genome_build	center	protLSID	assayLSID	panelLSID	QC_code
rs13404762	C/T	Chr2	51639921	0	ncbi_b34	mcgill-gqic	urn:LSID:illumina.hapmap.org:Protocol:Golden_Gate_1.1.0:1	urn:LSID:mcgill-gqic.hapmap.org:Assay:1019680:1	urn:lsid:dcc.hapmap.org:Panel:CEPH-30-trios:1	QC+
rs2715077	G/T	Chr2	51756818	0	ncbi_b34	mcgill-gqic	urn:LSID:illumina.hapmap.org:Protocol:Golden_Gate_1.0.0:1	urn:LSID:mcgill-gqic.hapmap.org:Assay:307353:1	urn:lsid:dcc.hapmap.org:Panel:CEPH-30-trios:1	QC+
rs12464331	A/T	Chr2	51954683	0	ncbi_b34	mcgill-gqic	urn:LSID:illumina.hapmap.org:Protocol:Golden_Gate_1.1.0:1	urn:LSID:mcgill-gqic.hapmap.org:Assay:1019699:1	urn:lsid:dcc.hapmap.org:Panel:CEPH-30-trios:1	QC+
rs11125386	A/G	Chr2	52019843	0	ncbi_b34	mcgill-gqic	urn:LSID:illumina.hapmap.org:Protocol:Golden_Gate_1.1.0:1	urn:LSID:mcgill-gqic.hapmap.org:Assay:1018819:1	urn:lsid:dcc.hapmap.org:Panel:CEPH-30-trios:1	QC+
rs12465174	A/G	Chr2	51792026	0	ncbi_b34	mcgill-gqic	urn:LSID:illumina.hapmap.org:Protocol:Golden_Gate_1.1.0:1	urn:LSID:mcgill-gqic.hapmap.org:Assay:1019487:1	urn:lsid:dcc.hapmap.org:Panel:CEPH-30-trios:1	QC+
rs984093	A/C	Chr2	52088710	0	ncbi_b34	mcgill-gqic	urn:LSID:illumina.hapmap.org:Protocol:Golden_Gate_1.0.0:1	urn:LSID:mcgill-gqic.hapmap.org:Assay:152723:1	urn:lsid:dcc.hapmap.org:Panel:CEPH-30-trios:1	QC+
rs6712068	A/G	Chr2	52058850	0	ncbi_b34	mcgill-gqic	urn:LSID:illumina.hapmap.org:Protocol:Golden_Gate_1.0.0:1	urn:LSID:mcgill-gqic.hapmap.org:Assay:307640:1	urn:lsid:dcc.hapmap.org:Panel:CEPH-30-trios:1	QC+
rs6721228	A/G	Chr2	51784973	0	ncbi_b34	mcgill-gqic	urn:LSID:illumina.hapmap.org:Protocol:Golden_Gate_1.0.0:1	urn:LSID:mcgill-gqic.hapmap.org:Assay:307388:1	urn:lsid:dcc.hapmap.org:Panel:CEPH-30-trios:1	QC+
rs10198564	C/T	Chr2	51950466	0	ncbi_b34	mcgill-gqic	urn:LSID:illumina.hapmap.org:Protocol:Golden_Gate_1.1.0:1	urn:LSID:mcgill-gqic.hapmap.org:Assay:1019499:1	urn:lsid:dcc.hapmap.org:Panel:CEPH-30-trios:1	QC+
rs12990624	A/G	Chr2	51673102	0	ncbi_b34	mcgill-gqic	urn:LSID:illumina.hapmap.org:Protocol:Golden_Gate_1.1.0:1	urn:LSID:mcgill-gqic.hapmap.org:Assay:1019115:1	urn:lsid:dcc.hapmap.org:Panel:CEPH-30-trios:1	QC+
rs17863748	G/T	Chr2	52119667	0	ncbi_b34	mcgill-gqic	urn:LSID:illumina.hapmap.org:Protocol:Golden_Gate_1.1.0:1	urn:LSID:mcgill-gqic.hapmap.org:Assay:1263581:1	urn:lsid:dcc.hapmap.org:Panel:CEPH-30-trios:1	QC+
rs10168197	C/G	Chr2	51809373	0	ncbi_b34	mcgill-gqic	urn:LSID:illumina.hapmap.org:Protocol:Golden_Gate_1.1.0:1	urn:LSID:mcgill-gqic.hapmap.org:Assay:1019199:1	urn:lsid:dcc.hapmap.org:Panel:CEPH-30-trios:1	QC+
rs11693054	A/G	Chr2	51925635	0	ncbi_b34	mcgill-gqic	urn:LSID:illumina.hapmap.org:Protocol:Golden_Gate_1.1.0:1	urn:LSID:mcgill-gqic.hapmap.org:Assay:1019491:1	urn:lsid:dcc.hapmap.org:Panel:CEPH-30-trios:1	QC+
TagSNPs found by metaSNP in HAPMAP.ENr113_4q26.trilevel_genotypes_imputed (Fig 2)
rs#	SNPalleles	chrom	pos	strand	genome_build	center	protLSID	assayLSID	panelLSID	QC_code
rs4600992	G/T	Chr4	119135252	0	ncbi_b34	broad	urn:LSID:illumina.hapmap.org:Protocol:Golden_Gate_1.0.0:1	urn:LSID:wicgr.hapmap.org:Assay:310908:1	urn:lsid:dcc.hapmap.org:Panel:CEPH-30-trios:1	QC+
rs2635334	A/C	Chr4	118885139	0	ncbi_b34	broad	urn:LSID:illumina.hapmap.org:Protocol:Golden_Gate_1.0.0:1	urn:LSID:wicgr.hapmap.org:Assay:310561:1	urn:lsid:dcc.hapmap.org:Panel:CEPH-30-trios:1	QC+
rs923443	C/G	Chr4	118956327	0	ncbi_b34	broad	urn:LSID:illumina.hapmap.org:Protocol:Golden_Gate_1.0.0:1	urn:LSID:wicgr.hapmap.org:Assay:310681:1	urn:lsid:dcc.hapmap.org:Panel:CEPH-30-trios:1	QC+
rs17861881	A/G	Chr4	118794155	0	ncbi_b34	broad	urn:LSID:illumina.hapmap.org:Protocol:Golden_Gate_1.0.0:1	urn:LSID:wicgr.hapmap.org:Assay:558543:1	urn:lsid:dcc.hapmap.org:Panel:CEPH-30-trios:1	QC+
rs13129382	C/T	Chr4	118964456	0	ncbi_b34	broad	urn:LSID:illumina.hapmap.org:Protocol:Golden_Gate_1.0.0:1	urn:LSID:wicgr.hapmap.org:Assay:558699:1	urn:lsid:dcc.hapmap.org:Panel:CEPH-30-trios:1	QC+
rs2029406	A/G	Chr4	118944662	0	ncbi_b34	broad	urn:LSID:illumina.hapmap.org:Protocol:Golden_Gate_1.0.0:1	urn:LSID:wicgr.hapmap.org:Assay:310662:1	urn:lsid:dcc.hapmap.org:Panel:CEPH-30-trios:1	QC+
rs1948225	A/C	Chr4	118945542	0	ncbi_b34	broad	urn:LSID:illumina.hapmap.org:Protocol:Golden_Gate_1.0.0:1	urn:LSID:wicgr.hapmap.org:Assay:310665:1	urn:lsid:dcc.hapmap.org:Panel:CEPH-30-trios:1	QC+
rs7673828	A/G	Chr4	119051083	0	ncbi_b34	broad	urn:LSID:illumina.hapmap.org:Protocol:Golden_Gate_1.0.0:1	urn:LSID:wicgr.hapmap.org:Assay:310803:1	urn:lsid:dcc.hapmap.org:Panel:CEPH-30-trios:1	QC+
rs17861849	G/T	Chr4	118776326	0	ncbi_b34	broad	urn:LSID:illumina.hapmap.org:Protocol:Golden_Gate_1.0.0:1	urn:LSID:wicgr.hapmap.org:Assay:558518:1	urn:lsid:dcc.hapmap.org:Panel:CEPH-30-trios:1	QC+
rs4364329	C/T	Chr4	118817256	0	ncbi_b34	broad	urn:LSID:illumina.hapmap.org:Protocol:Golden_Gate_1.0.0:1	urn:LSID:wicgr.hapmap.org:Assay:310494:1	urn:lsid:dcc.hapmap.org:Panel:CEPH-30-trios:1	QC+
rs17862077	A/G	Chr4	119108679	0	ncbi_b34	broad	urn:LSID:illumina.hapmap.org:Protocol:Golden_Gate_1.0.0:1	urn:LSID:wicgr.hapmap.org:Assay:557195:1	urn:lsid:dcc.hapmap.org:Panel:CEPH-30-trios:1	QC+
rs2046782	C/T	Chr4	118894661	0	ncbi_b34	broad	urn:LSID:illumina.hapmap.org:Protocol:Golden_Gate_1.0.0:1	urn:LSID:wicgr.hapmap.org:Assay:310574:1	urn:lsid:dcc.hapmap.org:Panel:CEPH-30-trios:1	QC+
rs17861773	C/T	Chr4	118728003	0	ncbi_b34	broad	urn:LSID:illumina.hapmap.org:Protocol:Golden_Gate_1.0.0:1	urn:LSID:wicgr.hapmap.org:Assay:558456:1	urn:lsid:dcc.hapmap.org:Panel:CEPH-30-trios:1	QC+
rs17863861	A/G	Chr4	118953782	0	ncbi_b34	broad	urn:LSID:illumina.hapmap.org:Protocol:Golden_Gate_1.0.0:1	urn:LSID:wicgr.hapmap.org:Assay:558687:1	urn:lsid:dcc.hapmap.org:Panel:CEPH-30-trios:1	QC+
rs2029402	C/T	Chr4	119022607	0	ncbi_b34	broad	urn:LSID:illumina.hapmap.org:Protocol:Golden_Gate_1.0.0:1	urn:LSID:wicgr.hapmap.org:Assay:310770:1	urn:lsid:dcc.hapmap.org:Panel:CEPH-30-trios:1	QC+
rs4389632	A/G	Chr4	118726094	0	ncbi_b34	broad	urn:LSID:illumina.hapmap.org:Protocol:Golden_Gate_1.0.0:1	urn:LSID:wicgr.hapmap.org:Assay:310404:1	urn:lsid:dcc.hapmap.org:Panel:CEPH-30-trios:1	QC+
rs17867534	C/T	Chr4	119083446	0	ncbi_b34	broad	urn:LSID:illumina.hapmap.org:Protocol:Golden_Gate_1.0.0:1	urn:LSID:wicgr.hapmap.org:Assay:557190:1	urn:lsid:dcc.hapmap.org:Panel:CEPH-30-trios:1	QC+
rs12711052	G/T	Chr4	118777563	0	ncbi_b34	broad	urn:LSID:illumina.hapmap.org:Protocol:Golden_Gate_1.0.0:1	urn:LSID:wicgr.hapmap.org:Assay:558522:1	urn:lsid:dcc.hapmap.org:Panel:CEPH-30-trios:1	QC+
rs11562934	A/C	Chr4	118942017	0	ncbi_b34	broad	urn:LSID:illumina.hapmap.org:Protocol:Golden_Gate_1.0.0:1	urn:LSID:wicgr.hapmap.org:Assay:558674:1	urn:lsid:dcc.hapmap.org:Panel:CEPH-30-trios:1	QC+
rs11735055	C/T	Chr4	118822544	0	ncbi_b34	broad	urn:LSID:illumina.hapmap.org:Protocol:Golden_Gate_1.0.0:1	urn:LSID:wicgr.hapmap.org:Assay:558576:1	urn:lsid:dcc.hapmap.org:Panel:CEPH-30-trios:1	QC+
rs17867938	C/G	Chr4	118782653	0	ncbi_b34	broad	urn:LSID:illumina.hapmap.org:Protocol:Golden_Gate_1.0.0:1	urn:LSID:wicgr.hapmap.org:Assay:558090:1	urn:lsid:dcc.hapmap.org:Panel:CEPH-30-trios:1	QC+
rs11562848	C/T	Chr4	118888293	0	ncbi_b34	perlegen	urn:lsid:perlegen.hapmap.org:Protocol:Genotyping_1.0.0:1	urn:lsid:perlegen.hapmap.org:Assay:PS03419364:1	urn:lsid:dcc.hapmap.org:Panel:CEPH-30-trios:1	QC+
rs1986224	G/T	Chr4	118922120	0	ncbi_b34	broad	urn:LSID:illumina.hapmap.org:Protocol:Golden_Gate_1.0.0:1	urn:lsid:wicgr.hapmap.org:Assay:310187:1	urn:lsid:dcc.hapmap.org:Panel:CEPH-30-trios:1	QC+
rs4339281	A/G	Chr4	118774379	0	ncbi_b34	broad	urn:LSID:illumina.hapmap.org:Protocol:Golden_Gate_1.0.0:1	urn:LSID:wicgr.hapmap.org:Assay:310442:1	urn:lsid:dcc.hapmap.org:Panel:CEPH-30-trios:1	QC+
rs17868650	C/T	Chr4	118734058	0	ncbi_b34	broad	urn:LSID:illumina.hapmap.org:Protocol:Golden_Gate_1.0.0:1	urn:LSID:wicgr.hapmap.org:Assay:776322:1	urn:lsid:dcc.hapmap.org:Panel:CEPH-30-trios:1	QC+
rs6818184	C/T	Chr4	119019546	0	ncbi_b34	broad	urn:LSID:affymetrix.hapmap.org:Protocol:genotype_protocol_1:1	urn:LSID:affymetrix.hapmap.org:Assay:2036875:1	urn:lsid:dcc.hapmap.org:Panel:CEPH-30-trios:1	QC+
rs1948244	A/G	Chr4	118982238	0	ncbi_b34	broad	urn:LSID:illumina.hapmap.org:Protocol:Golden_Gate_1.0.0:1	urn:LSID:wicgr.hapmap.org:Assay:507117:1	urn:lsid:dcc.hapmap.org:Panel:CEPH-30-trios:1	QC+
TagSNPs found by Tagger in HAPMAP.ENm013_7q21p13.trilevel_genotypes (Fig 2)
rs#	SNPalleles	chrom	pos	strand	genome_build	center	protLSID	assayLSID	panelLSID	QC_code
rs917660	A/G	Chr7	89644961	0	ncbi_b34	broad	urn:LSID:illumina.hapmap.org:Protocol:Golden_Gate_1.0.0:1	urn:lsid:wicgr.hapmap.org:Assay:309435:1	urn:lsid:dcc.hapmap.org:Panel:CEPH-30-trios:1	QC+
rs10226014	A/G	Chr7	89514562	0	ncbi_b34	broad	urn:LSID:illumina.hapmap.org:Protocol:Golden_Gate_1.0.0:1	urn:LSID:wicgr.hapmap.org:Assay:557036:1	urn:lsid:dcc.hapmap.org:Panel:CEPH-30-trios:1	QC+
rs194514	C/T	Chr7	89462917	0	ncbi_b34	broad	urn:LSID:illumina.hapmap.org:Protocol:Golden_Gate_1.0.0:1	urn:lsid:wicgr.hapmap.org:Assay:309262:1	urn:lsid:dcc.hapmap.org:Panel:CEPH-30-trios:1	QC+
rs17867625	A/G	Chr7	89600076	0	ncbi_b34	broad	urn:LSID:illumina.hapmap.org:Protocol:Golden_Gate_1.0.0:1	urn:LSID:wicgr.hapmap.org:Assay:557369:1	urn:lsid:dcc.hapmap.org:Panel:CEPH-30-trios:1	QC+
rs177690	A/G	Chr7	89696485	0	ncbi_b34	broad	urn:LSID:illumina.hapmap.org:Protocol:Golden_Gate_1.0.0:1	urn:lsid:wicgr.hapmap.org:Assay:309470:1	urn:lsid:dcc.hapmap.org:Panel:CEPH-30-trios:1	QC+
rs4728894	A/G	Chr7	89711631	0	ncbi_b34	perlegen	urn:lsid:perlegen.hapmap.org:Protocol:Genotyping_1.0.0:1	urn:lsid:perlegen.hapmap.org:Assay:PS00512675:1	urn:lsid:dcc.hapmap.org:Panel:CEPH-30-trios:1	QC+
rs17867585	C/T	Chr7	89431203	0	ncbi_b34	broad	urn:LSID:illumina.hapmap.org:Protocol:Golden_Gate_1.0.0:1	urn:LSID:wicgr.hapmap.org:Assay:557248:1	urn:lsid:dcc.hapmap.org:Panel:CEPH-30-trios:1	QC+
rs12704545	A/C	Chr7	89749094	0	ncbi_b34	broad	urn:LSID:illumina.hapmap.org:Protocol:Golden_Gate_1.0.0:1	urn:LSID:wicgr.hapmap.org:Assay:557517:1	urn:lsid:dcc.hapmap.org:Panel:CEPH-30-trios:1	QC+
rs17867652	C/T	Chr7	89673010	0	ncbi_b34	broad	urn:lsid:wicgr.hapmap.org:Protocol:genotype_protocol_1:1	urn:lsid:wicgr.hapmap.org:Assay:HapMap_Encode-BI183215:1	urn:lsid:dcc.hapmap.org:Panel:CEPH-30-trios:1	QC+
rs4278097	A/G	Chr7	89867535	0	ncbi_b34	broad	urn:LSID:illumina.hapmap.org:Protocol:Golden_Gate_1.0.0:1	urn:lsid:wicgr.hapmap.org:Assay:309608:1	urn:lsid:dcc.hapmap.org:Panel:CEPH-30-trios:1	QC+
rs12668747	C/T	Chr7	89666741	0	ncbi_b34	broad	urn:LSID:illumina.hapmap.org:Protocol:Golden_Gate_1.0.0:1	urn:LSID:wicgr.hapmap.org:Assay:558929:1	urn:lsid:dcc.hapmap.org:Panel:CEPH-30-trios:1	QC+
rs17863508	G/T	Chr7	89441980	0	ncbi_b34	broad	urn:LSID:illumina.hapmap.org:Protocol:Golden_Gate_1.0.0:1	urn:LSID:wicgr.hapmap.org:Assay:558283:1	urn:lsid:dcc.hapmap.org:Panel:CEPH-30-trios:1	QC+
rs4141017	A/C	Chr7	89421120	0	ncbi_b34	broad	urn:LSID:illumina.hapmap.org:Protocol:Golden_Gate_1.0.0:1	urn:lsid:wicgr.hapmap.org:Assay:309202:1	urn:lsid:dcc.hapmap.org:Panel:CEPH-30-trios:1	QC+
rs17866998	C/T	Chr7	89809833	0	ncbi_b34	broad	urn:LSID:illumina.hapmap.org:Protocol:Golden_Gate_1.0.0:1	urn:LSID:wicgr.hapmap.org:Assay:777457:1	urn:lsid:dcc.hapmap.org:Panel:CEPH-30-trios:1	QC+
rs11563898	A/T	Chr7	89615089	0	ncbi_b34	broad	urn:LSID:illumina.hapmap.org:Protocol:Golden_Gate_1.0.0:1	urn:LSID:wicgr.hapmap.org:Assay:557374:1	urn:lsid:dcc.hapmap.org:Panel:CEPH-30-trios:1	QC+
rs11563905	C/T	Chr7	89588080	0	ncbi_b34	broad	urn:LSID:illumina.hapmap.org:Protocol:Golden_Gate_1.0.0:1	urn:LSID:wicgr.hapmap.org:Assay:557359:1	urn:lsid:dcc.hapmap.org:Panel:CEPH-30-trios:1	QC+
rs17869687	C/T	Chr7	89416317	0	ncbi_b34	broad	urn:LSID:illumina.hapmap.org:Protocol:Golden_Gate_1.0.0:1	urn:LSID:wicgr.hapmap.org:Assay:777094:1	urn:lsid:dcc.hapmap.org:Panel:CEPH-30-trios:1	QC+
rs12540407	A/G	Chr7	89761619	0	ncbi_b34	broad	urn:LSID:illumina.hapmap.org:Protocol:Golden_Gate_1.0.0:1	urn:LSID:wicgr.hapmap.org:Assay:557533:1	urn:lsid:dcc.hapmap.org:Panel:CEPH-30-trios:1	QC+
rs11563839	C/T	Chr7	89812038	0	ncbi_b34	perlegen	urn:lsid:perlegen.hapmap.org:Protocol:Genotyping_1.0.0:1	urn:lsid:perlegen.hapmap.org:Assay:PS00512780:1	urn:lsid:dcc.hapmap.org:Panel:CEPH-30-trios:1	QC+
rs985761	A/G	Chr7	89849515	0	ncbi_b34	broad	urn:LSID:illumina.hapmap.org:Protocol:Golden_Gate_1.0.0:1	urn:lsid:wicgr.hapmap.org:Assay:309594:1	urn:lsid:dcc.hapmap.org:Panel:CEPH-30-trios:1	QC+
rs17864073	A/C	Chr7	89842545	0	ncbi_b34	broad	urn:LSID:illumina.hapmap.org:Protocol:Golden_Gate_1.0.0:1	urn:LSID:wicgr.hapmap.org:Assay:557595:1	urn:lsid:dcc.hapmap.org:Panel:CEPH-30-trios:1	QC+
rs17862241	A/G	Chr7	89833377	0	ncbi_b34	broad	urn:LSID:illumina.hapmap.org:Protocol:Golden_Gate_1.0.0:1	urn:LSID:wicgr.hapmap.org:Assay:557591:1	urn:lsid:dcc.hapmap.org:Panel:CEPH-30-trios:1	QC+
rs17867683	A/C	Chr7	89745841	0	ncbi_b34	broad	urn:LSID:illumina.hapmap.org:Protocol:Golden_Gate_1.0.0:1	urn:LSID:wicgr.hapmap.org:Assay:557515:1	urn:lsid:dcc.hapmap.org:Panel:CEPH-30-trios:1	QC+
rs13221461	A/G	Chr7	89827171	0	ncbi_b34	broad	urn:LSID:illumina.hapmap.org:Protocol:Golden_Gate_1.0.0:1	urn:LSID:wicgr.hapmap.org:Assay:557586:1	urn:lsid:dcc.hapmap.org:Panel:CEPH-30-trios:1	QC+
rs2374269	C/G	Chr7	89786228	0	ncbi_b34	broad	urn:LSID:illumina.hapmap.org:Protocol:Golden_Gate_1.0.0:1	urn:lsid:wicgr.hapmap.org:Assay:309551:1	urn:lsid:dcc.hapmap.org:Panel:CEPH-30-trios:1	QC+
rs11563531	A/G	Chr7	89759265	0	ncbi_b34	broad	urn:LSID:illumina.hapmap.org:Protocol:Golden_Gate_1.0.0:1	urn:LSID:wicgr.hapmap.org:Assay:557531:1	urn:lsid:dcc.hapmap.org:Panel:CEPH-30-trios:1	QC+
rs17862240	C/T	Chr7	89830392	0	ncbi_b34	broad	urn:LSID:illumina.hapmap.org:Protocol:Golden_Gate_1.0.0:1	urn:LSID:wicgr.hapmap.org:Assay:557590:1	urn:lsid:dcc.hapmap.org:Panel:CEPH-30-trios:1	QC+
rs17866362	C/G	Chr7	89887795	0	ncbi_b34	broad	urn:LSID:illumina.hapmap.org:Protocol:Golden_Gate_1.0.0:1	urn:LSID:wicgr.hapmap.org:Assay:775975:1	urn:lsid:dcc.hapmap.org:Panel:CEPH-30-trios:1	QC+
rs17867139	C/T	Chr7	89611049	0	ncbi_b34	broad	urn:LSID:illumina.hapmap.org:Protocol:Golden_Gate_1.0.0:1	urn:LSID:wicgr.hapmap.org:Assay:775816:1	urn:lsid:dcc.hapmap.org:Panel:CEPH-30-trios:1	QC+
rs10487116	A/G	Chr7	89731644	0	ncbi_b34	perlegen	urn:lsid:perlegen.hapmap.org:Protocol:Genotyping_1.0.0:1	urn:lsid:perlegen.hapmap.org:Assay:PS00512710:1	urn:lsid:dcc.hapmap.org:Panel:CEPH-30-trios:1	QC+
rs17867616	G/T	Chr7	89551370	0	ncbi_b34	broad	urn:LSID:illumina.hapmap.org:Protocol:Golden_Gate_1.0.0:1	urn:LSID:wicgr.hapmap.org:Assay:557340:1	urn:lsid:dcc.hapmap.org:Panel:CEPH-30-trios:1	QC+
rs7801439	C/T	Chr7	89502186	0	ncbi_b34	broad	urn:LSID:illumina.hapmap.org:Protocol:Golden_Gate_1.0.0:1	urn:lsid:wicgr.hapmap.org:Assay:309305:1	urn:lsid:dcc.hapmap.org:Panel:CEPH-30-trios:1	QC+
rs6980322	C/T	Chr7	89680243	0	ncbi_b34	broad	urn:LSID:illumina.hapmap.org:Protocol:Golden_Gate_1.0.0:1	urn:LSID:wicgr.hapmap.org:Assay:310295:1	urn:lsid:dcc.hapmap.org:Panel:CEPH-30-trios:1	QC+
rs17862139	A/G	Chr7	89512004	0	ncbi_b34	broad	urn:LSID:illumina.hapmap.org:Protocol:Golden_Gate_1.0.0:1	urn:LSID:wicgr.hapmap.org:Assay:557312:1	urn:lsid:dcc.hapmap.org:Panel:CEPH-30-trios:1	QC+
rs11563414	A/G	Chr7	89894827	0	ncbi_b34	broad	urn:LSID:illumina.hapmap.org:Protocol:Golden_Gate_1.0.0:1	urn:LSID:wicgr.hapmap.org:Assay:775982:1	urn:lsid:dcc.hapmap.org:Panel:CEPH-30-trios:1	QC+
rs11975090	A/G	Chr7	89658952	0	ncbi_b34	broad	urn:lsid:wicgr.hapmap.org:Protocol:genotype_protocol_1:1	urn:lsid:wicgr.hapmap.org:Assay:HapMap_Encode-BI182812:1	urn:lsid:dcc.hapmap.org:Panel:CEPH-30-trios:1	QC+
rs17863124	A/G	Chr7	89724751	0	ncbi_b34	broad	urn:LSID:illumina.hapmap.org:Protocol:Golden_Gate_1.0.0:1	urn:LSID:wicgr.hapmap.org:Assay:557498:1	urn:lsid:dcc.hapmap.org:Panel:CEPH-30-trios:1	QC+
rs17863067	C/T	Chr7	89556039	0	ncbi_b34	broad	urn:LSID:illumina.hapmap.org:Protocol:Golden_Gate_1.0.0:1	urn:LSID:wicgr.hapmap.org:Assay:557348:1	urn:lsid:dcc.hapmap.org:Panel:CEPH-30-trios:1	QC+
rs17863041	C/T	Chr7	89441484	0	ncbi_b34	broad	urn:LSID:illumina.hapmap.org:Protocol:Golden_Gate_1.0.0:1	urn:LSID:wicgr.hapmap.org:Assay:557258:1	urn:lsid:dcc.hapmap.org:Panel:CEPH-30-trios:1	QC+
rs2188518	A/T	Chr7	89720160	0	ncbi_b34	perlegen	urn:lsid:perlegen.hapmap.org:Protocol:Genotyping_1.0.0:1	urn:lsid:perlegen.hapmap.org:Assay:PS03974455:1	urn:lsid:dcc.hapmap.org:Panel:CEPH-30-trios:1	QC+
rs6964856	C/T	Chr7	89849860	0	ncbi_b34	broad	urn:LSID:illumina.hapmap.org:Protocol:Golden_Gate_1.0.0:1	urn:lsid:wicgr.hapmap.org:Assay:309595:1	urn:lsid:dcc.hapmap.org:Panel:CEPH-30-trios:1	QC+
rs11563527	A/G	Chr7	89797780	0	ncbi_b34	broad	urn:LSID:illumina.hapmap.org:Protocol:Golden_Gate_1.0.0:1	urn:LSID:wicgr.hapmap.org:Assay:786536:1	urn:lsid:dcc.hapmap.org:Panel:CEPH-30-trios:1	QC+
rs17864076	C/T	Chr7	89844417	0	ncbi_b34	broad	urn:LSID:illumina.hapmap.org:Protocol:Golden_Gate_1.0.0:1	urn:LSID:wicgr.hapmap.org:Assay:557598:1	urn:lsid:dcc.hapmap.org:Panel:CEPH-30-trios:1	QC+
rs17864918	G/T	Chr7	89710834	0	ncbi_b34	broad	urn:LSID:illumina.hapmap.org:Protocol:Golden_Gate_1.0.0:1	urn:LSID:wicgr.hapmap.org:Assay:777326:1	urn:lsid:dcc.hapmap.org:Panel:CEPH-30-trios:1	QC+
rs17867599	C/T	Chr7	89499047	0	ncbi_b34	broad	urn:lsid:wicgr.hapmap.org:Protocol:genotype_protocol_1:1	urn:lsid:wicgr.hapmap.org:Assay:HapMap_Encode-BI177857:1	urn:lsid:dcc.hapmap.org:Panel:CEPH-30-trios:1	QC+
rs17867239	C/T	Chr7	89680286	0	ncbi_b34	broad	urn:LSID:illumina.hapmap.org:Protocol:Golden_Gate_1.0.0:1	urn:LSID:wicgr.hapmap.org:Assay:775841:1	urn:lsid:dcc.hapmap.org:Panel:CEPH-30-trios:1	QC+
rs11563824	A/T	Chr7	89872876	0	ncbi_b34	broad	urn:LSID:illumina.hapmap.org:Protocol:Golden_Gate_1.0.0:1	urn:LSID:wicgr.hapmap.org:Assay:777547:1	urn:lsid:dcc.hapmap.org:Panel:CEPH-30-trios:1	QC+
rs11563833	C/G	Chr7	89844962	0	ncbi_b34	broad	urn:LSID:illumina.hapmap.org:Protocol:Golden_Gate_1.0.0:1	urn:LSID:wicgr.hapmap.org:Assay:557599:1	urn:lsid:dcc.hapmap.org:Panel:CEPH-30-trios:1	QC+
rs11563897	A/G	Chr7	89615096	0	ncbi_b34	perlegen	urn:lsid:perlegen.hapmap.org:Protocol:Genotyping_1.0.0:1	urn:lsid:perlegen.hapmap.org:Assay:PS00512579:1	urn:lsid:dcc.hapmap.org:Panel:CEPH-30-trios:1	QC+
rs1119067	G/T	Chr7	89785436	0	ncbi_b34	broad	urn:LSID:illumina.hapmap.org:Protocol:Golden_Gate_1.0.0:1	urn:LSID:wicgr.hapmap.org:Assay:591228:1	urn:lsid:dcc.hapmap.org:Panel:CEPH-30-trios:1	QC+
TagSNPs found by Tagger in HAPMAP.ENm014_7q31p33.trilevel_genotypes (Fig 2)
rs#	SNPalleles	chrom	pos	strand	genome_build	center	protLSID	assayLSID	panelLSID	QC_code
rs4731352	A/C	Chr7	126560709	0	ncbi_b34	broad	urn:LSID:illumina.hapmap.org:Protocol:Golden_Gate_1.0.0:1	urn:lsid:wicgr.hapmap.org:Assay:310088:1	urn:lsid:dcc.hapmap.org:Panel:CEPH-30-trios:1	QC+
rs6962580	C/G	Chr7	126251999	0	ncbi_b34	broad	urn:LSID:illumina.hapmap.org:Protocol:Golden_Gate_1.0.0:1	urn:LSID:wicgr.hapmap.org:Assay:310338:1	urn:lsid:dcc.hapmap.org:Panel:CEPH-30-trios:1	QC+
rs17867232	A/G	Chr7	126485040	0	ncbi_b34	broad	urn:LSID:illumina.hapmap.org:Protocol:Golden_Gate_1.0.0:1	urn:LSID:wicgr.hapmap.org:Assay:776189:1	urn:lsid:dcc.hapmap.org:Panel:CEPH-30-trios:1	QC+
rs4141415	C/T	Chr7	126441622	0	ncbi_b34	broad	urn:LSID:illumina.hapmap.org:Protocol:Golden_Gate_1.0.0:1	urn:lsid:wicgr.hapmap.org:Assay:309985:1	urn:lsid:dcc.hapmap.org:Panel:CEPH-30-trios:1	QC+
rs1557645	A/G	Chr7	126301551	0	ncbi_b34	broad	urn:LSID:illumina.hapmap.org:Protocol:Golden_Gate_1.0.0:1	urn:LSID:wicgr.hapmap.org:Assay:310350:1	urn:lsid:dcc.hapmap.org:Panel:CEPH-30-trios:1	QC+
rs1419399	A/G	Chr7	126561284	0	ncbi_b34	broad	urn:LSID:illumina.hapmap.org:Protocol:Golden_Gate_1.0.0:1	urn:LSID:wicgr.hapmap.org:Assay:310383:1	urn:lsid:dcc.hapmap.org:Panel:CEPH-30-trios:1	QC+
rs11563465	A/C	Chr7	126556146	0	ncbi_b34	broad	urn:LSID:illumina.hapmap.org:Protocol:Golden_Gate_1.0.0:1	urn:LSID:wicgr.hapmap.org:Assay:559109:1	urn:lsid:dcc.hapmap.org:Panel:CEPH-30-trios:1	QC+
rs1419412	A/C	Chr7	126579748	0	ncbi_b34	broad	urn:LSID:illumina.hapmap.org:Protocol:Golden_Gate_1.0.0:1	urn:lsid:wicgr.hapmap.org:Assay:310116:1	urn:lsid:dcc.hapmap.org:Panel:CEPH-30-trios:1	QC+
rs6979572	A/T	Chr7	126276415	0	ncbi_b34	broad	urn:LSID:illumina.hapmap.org:Protocol:Golden_Gate_1.0.0:1	urn:lsid:wicgr.hapmap.org:Assay:309821:1	urn:lsid:dcc.hapmap.org:Panel:CEPH-30-trios:1	QC+
rs1154333	G/T	Chr7	126171359	0	ncbi_b34	perlegen	urn:lsid:perlegen.hapmap.org:Protocol:Genotyping_1.0.0:1	urn:lsid:perlegen.hapmap.org:Assay:PS00528253:1	urn:lsid:dcc.hapmap.org:Panel:CEPH-30-trios:1	QC+
rs10259050	A/G	Chr7	126466940	0	ncbi_b34	broad	urn:LSID:illumina.hapmap.org:Protocol:Golden_Gate_1.0.0:1	urn:LSID:wicgr.hapmap.org:Assay:558258:1	urn:lsid:dcc.hapmap.org:Panel:CEPH-30-trios:1	QC+
rs2237776	A/G	Chr7	126166200	0	ncbi_b34	broad	urn:LSID:illumina.hapmap.org:Protocol:Golden_Gate_1.0.0:1	urn:lsid:wicgr.hapmap.org:Assay:309690:1	urn:lsid:dcc.hapmap.org:Panel:CEPH-30-trios:1	QC+
rs17861434	A/G	Chr7	126471011	0	ncbi_b34	broad	urn:lsid:wicgr.hapmap.org:Protocol:genotype_protocol_1:1	urn:lsid:wicgr.hapmap.org:Assay:HapMap_Encode-BI202210:1	urn:lsid:dcc.hapmap.org:Panel:CEPH-30-trios:1	QC+
rs6975409	A/G	Chr7	126395535	0	ncbi_b34	broad	urn:LSID:illumina.hapmap.org:Protocol:Golden_Gate_1.0.0:1	urn:lsid:wicgr.hapmap.org:Assay:309923:1	urn:lsid:dcc.hapmap.org:Panel:CEPH-30-trios:1	QC+
rs1154325	A/G	Chr7	126175044	0	ncbi_b34	perlegen	urn:lsid:perlegen.hapmap.org:Protocol:Genotyping_1.0.0:1	urn:lsid:perlegen.hapmap.org:Assay:PS00528257:1	urn:lsid:dcc.hapmap.org:Panel:CEPH-30-trios:1	QC+
rs1894729	C/T	Chr7	126204264	0	ncbi_b34	broad	urn:lsid:wicgr.hapmap.org:Protocol:genotype_protocol_1:1	urn:lsid:wicgr.hapmap.org:Assay:HapMap_Encode-BI110737:1	urn:lsid:dcc.hapmap.org:Panel:CEPH-30-trios:1	QC+
rs2237804	C/T	Chr7	126405019	0	ncbi_b34	broad	urn:LSID:illumina.hapmap.org:Protocol:Golden_Gate_1.0.0:1	urn:lsid:wicgr.hapmap.org:Assay:309943:1	urn:lsid:dcc.hapmap.org:Panel:CEPH-30-trios:1	QC+
rs17864141	A/T	Chr7	126346513	0	ncbi_b34	broad	urn:LSID:illumina.hapmap.org:Protocol:Golden_Gate_1.0.0:1	urn:LSID:wicgr.hapmap.org:Assay:557756:1	urn:lsid:dcc.hapmap.org:Panel:CEPH-30-trios:1	QC+
rs7792406	A/C	Chr7	126246282	0	ncbi_b34	perlegen	urn:lsid:perlegen.hapmap.org:Protocol:Genotyping_1.0.0:1	urn:lsid:perlegen.hapmap.org:Assay:PS03974745:1	urn:lsid:dcc.hapmap.org:Panel:CEPH-30-trios:1	QC+
rs11563777	G/T	Chr7	126231887	0	ncbi_b34	broad	urn:LSID:illumina.hapmap.org:Protocol:Golden_Gate_1.0.0:1	urn:LSID:wicgr.hapmap.org:Assay:557663:1	urn:lsid:dcc.hapmap.org:Panel:CEPH-30-trios:1	QC+
rs7806263	A/G	Chr7	126425082	0	ncbi_b34	broad	urn:LSID:illumina.hapmap.org:Protocol:Golden_Gate_1.0.0:1	urn:lsid:wicgr.hapmap.org:Assay:309965:1	urn:lsid:dcc.hapmap.org:Panel:CEPH-30-trios:1	QC+
rs1361956	A/G	Chr7	126390446	0	ncbi_b34	broad	urn:LSID:illumina.hapmap.org:Protocol:Golden_Gate_1.0.0:1	urn:lsid:wicgr.hapmap.org:Assay:309916:1	urn:lsid:dcc.hapmap.org:Panel:CEPH-30-trios:1	QC+
rs1833067	A/G	Chr7	126616840	0	ncbi_b34	broad	urn:LSID:illumina.hapmap.org:Protocol:Golden_Gate_1.0.0:1	urn:lsid:wicgr.hapmap.org:Assay:310158:1	urn:lsid:dcc.hapmap.org:Panel:CEPH-30-trios:1	QC+
rs6956825	C/G	Chr7	126587296	0	ncbi_b34	broad	urn:LSID:illumina.hapmap.org:Protocol:Golden_Gate_1.0.0:1	urn:lsid:wicgr.hapmap.org:Assay:310123:1	urn:lsid:dcc.hapmap.org:Panel:CEPH-30-trios:1	QC+
TagSNPs found by Tagger in HAPMAP.ENr112_2p16p3.trilevel_genotypes (Fig 2)
rs#	SNPalleles	chrom	pos	strand	genome_build	center	protLSID	assayLSID	panelLSID	QC_code
rs17862740	A/G	Chr2	51871705	0	ncbi_b34	mcgill-gqic	urn:LSID:illumina.hapmap.org:Protocol:Golden_Gate_1.1.0:1	urn:LSID:mcgill-gqic.hapmap.org:Assay:1316262:1	urn:lsid:dcc.hapmap.org:Panel:CEPH-30-trios:1	QC+
rs13035555	C/T	Chr2	51697182	0	ncbi_b34	mcgill-gqic	urn:LSID:illumina.hapmap.org:Protocol:Golden_Gate_1.1.0:1	urn:LSID:mcgill-gqic.hapmap.org:Assay:1316771:1	urn:lsid:dcc.hapmap.org:Panel:CEPH-30-trios:1	QC+
rs6720129	C/T	Chr2	51885216	0	ncbi_b34	mcgill-gqic	urn:LSID:illumina.hapmap.org:Protocol:Golden_Gate_1.0.0:1	urn:LSID:mcgill-gqic.hapmap.org:Assay:307467:1	urn:lsid:dcc.hapmap.org:Panel:CEPH-30-trios:1	QC+
rs2698024	C/T	Chr2	51761054	0	ncbi_b34	mcgill-gqic	urn:LSID:illumina.hapmap.org:Protocol:Golden_Gate_1.0.0:1	urn:LSID:mcgill-gqic.hapmap.org:Assay:307356:1	urn:lsid:dcc.hapmap.org:Panel:CEPH-30-trios:1	QC+
rs12474163	A/G	Chr2	51893289	0	ncbi_b34	mcgill-gqic	urn:LSID:illumina.hapmap.org:Protocol:Golden_Gate_1.0.0:1	urn:LSID:mcgill-gqic.hapmap.org:Assay:555921:1	urn:lsid:dcc.hapmap.org:Panel:CEPH-30-trios:1	QC+
rs13010068	A/G	Chr2	51718392	0	ncbi_b34	mcgill-gqic	urn:LSID:illumina.hapmap.org:Protocol:Golden_Gate_1.0.0:1	urn:LSID:mcgill-gqic.hapmap.org:Assay:555666:1	urn:lsid:dcc.hapmap.org:Panel:CEPH-30-trios:1	QC+
rs6545234	C/T	Chr2	52021433	0	ncbi_b34	mcgill-gqic	urn:LSID:illumina.hapmap.org:Protocol:Golden_Gate_1.0.0:1	urn:LSID:mcgill-gqic.hapmap.org:Assay:307574:1	urn:lsid:dcc.hapmap.org:Panel:CEPH-30-trios:1	QC+
rs17862665	A/G	Chr2	51666108	0	ncbi_b34	mcgill-gqic	urn:LSID:illumina.hapmap.org:Protocol:Golden_Gate_1.0.0:1	urn:LSID:mcgill-gqic.hapmap.org:Assay:555544:1	urn:lsid:dcc.hapmap.org:Panel:CEPH-30-trios:1	QC+
rs13001835	A/G	Chr2	51652158	0	ncbi_b34	mcgill-gqic	urn:LSID:illumina.hapmap.org:Protocol:Golden_Gate_1.1.0:1	urn:LSID:mcgill-gqic.hapmap.org:Assay:1019681:1	urn:lsid:dcc.hapmap.org:Panel:CEPH-30-trios:1	QC+
rs12465174	A/G	Chr2	51792026	0	ncbi_b34	mcgill-gqic	urn:LSID:illumina.hapmap.org:Protocol:Golden_Gate_1.1.0:1	urn:LSID:mcgill-gqic.hapmap.org:Assay:1019487:1	urn:lsid:dcc.hapmap.org:Panel:CEPH-30-trios:1	QC+
rs17862672	A/G	Chr2	51674623	0	ncbi_b34	mcgill-gqic	urn:LSID:illumina.hapmap.org:Protocol:Golden_Gate_1.0.0:1	urn:LSID:mcgill-gqic.hapmap.org:Assay:555575:1	urn:lsid:dcc.hapmap.org:Panel:CEPH-30-trios:1	QC+
rs11563023	A/G	Chr2	51819169	0	ncbi_b34	mcgill-gqic	urn:LSID:illumina.hapmap.org:Protocol:Golden_Gate_1.1.0:1	urn:LSID:mcgill-gqic.hapmap.org:Assay:1018972:1	urn:lsid:dcc.hapmap.org:Panel:CEPH-30-trios:1	QC+
rs11563002	A/G	Chr2	51705616	0	ncbi_b34	mcgill-gqic	urn:LSID:illumina.hapmap.org:Protocol:Golden_Gate_1.1.0:1	urn:LSID:mcgill-gqic.hapmap.org:Assay:1263795:1	urn:lsid:dcc.hapmap.org:Panel:CEPH-30-trios:1	QC+
rs6708818	G/T	Chr2	51978700	0	ncbi_b34	mcgill-gqic	urn:LSID:illumina.hapmap.org:Protocol:Golden_Gate_1.0.0:1	urn:LSID:mcgill-gqic.hapmap.org:Assay:307528:1	urn:lsid:dcc.hapmap.org:Panel:CEPH-30-trios:1	QC+
rs11125378	A/G	Chr2	51927049	0	ncbi_b34	mcgill-gqic	urn:LSID:illumina.hapmap.org:Protocol:Golden_Gate_1.0.0:1	urn:LSID:mcgill-gqic.hapmap.org:Assay:846799:1	urn:lsid:dcc.hapmap.org:Panel:CEPH-30-trios:1	QC+
rs10865259	A/T	Chr2	52121728	0	ncbi_b34	mcgill-gqic	urn:LSID:illumina.hapmap.org:Protocol:Golden_Gate_1.1.0:1	urn:LSID:mcgill-gqic.hapmap.org:Assay:1019579:1	urn:lsid:dcc.hapmap.org:Panel:CEPH-30-trios:1	QC+
rs13394208	A/C	Chr2	51954475	0	ncbi_b34	mcgill-gqic	urn:LSID:illumina.hapmap.org:Protocol:Golden_Gate_1.1.0:1	urn:LSID:mcgill-gqic.hapmap.org:Assay:1018777:1	urn:lsid:dcc.hapmap.org:Panel:CEPH-30-trios:1	QC+
rs13391165	C/G	Chr2	51639676	0	ncbi_b34	mcgill-gqic	urn:LSID:illumina.hapmap.org:Protocol:Golden_Gate_1.1.0:1	urn:LSID:mcgill-gqic.hapmap.org:Assay:1263528:1	urn:lsid:dcc.hapmap.org:Panel:CEPH-30-trios:1	QC+
rs12993330	C/T	Chr2	52070791	0	ncbi_b34	mcgill-gqic	urn:LSID:illumina.hapmap.org:Protocol:Golden_Gate_1.1.0:1	urn:LSID:mcgill-gqic.hapmap.org:Assay:1018991:1	urn:lsid:dcc.hapmap.org:Panel:CEPH-30-trios:1	QC+
rs3915321	A/G	Chr2	51739252	0	ncbi_b34	mcgill-gqic	urn:LSID:illumina.hapmap.org:Protocol:Golden_Gate_1.1.0:1	urn:LSID:mcgill-gqic.hapmap.org:Assay:1019548:1	urn:lsid:dcc.hapmap.org:Panel:CEPH-30-trios:1	QC+
rs11563260	A/T	Chr2	52072528	0	ncbi_b34	mcgill-gqic	urn:LSID:illumina.hapmap.org:Protocol:Golden_Gate_1.0.0:1	urn:LSID:mcgill-gqic.hapmap.org:Assay:846951:1	urn:lsid:dcc.hapmap.org:Panel:CEPH-30-trios:1	QC+
rs12713159	C/G	Chr2	52067483	0	ncbi_b34	mcgill-gqic	urn:LSID:illumina.hapmap.org:Protocol:Golden_Gate_1.0.0:1	urn:LSID:mcgill-gqic.hapmap.org:Assay:556182:1	urn:lsid:dcc.hapmap.org:Panel:CEPH-30-trios:1	QC+
rs17868262	G/T	Chr2	52027400	0	ncbi_b34	mcgill-gqic	urn:LSID:illumina.hapmap.org:Protocol:Golden_Gate_1.0.0:1	urn:LSID:mcgill-gqic.hapmap.org:Assay:556127:1	urn:lsid:dcc.hapmap.org:Panel:CEPH-30-trios:1	QC+
TagSNPs found by Tagger in HAPMAP.ENr113_4q26.trilevel_genotypes (Fig 2)
rs#	SNPalleles	chrom	pos	strand	genome_build	center	protLSID	assayLSID	panelLSID	QC_code
rs9990580	G/T	Chr4	119124270	0	ncbi_b34	broad	urn:LSID:illumina.hapmap.org:Protocol:Golden_Gate_1.0.0:1	urn:LSID:wicgr.hapmap.org:Assay:557018:1	urn:lsid:dcc.hapmap.org:Panel:CEPH-30-trios:1	QC+
rs17867551	G/T	Chr4	119140858	0	ncbi_b34	broad	urn:LSID:illumina.hapmap.org:Protocol:Golden_Gate_1.0.0:1	urn:LSID:wicgr.hapmap.org:Assay:558838:1	urn:lsid:dcc.hapmap.org:Panel:CEPH-30-trios:1	QC+
rs1948254	C/T	Chr4	118924858	0	ncbi_b34	broad	urn:LSID:illumina.hapmap.org:Protocol:Golden_Gate_1.0.0:1	urn:LSID:wicgr.hapmap.org:Assay:310623:1	urn:lsid:dcc.hapmap.org:Panel:CEPH-30-trios:1	QC+
rs1023892	A/G	Chr4	119160171	0	ncbi_b34	broad	urn:LSID:illumina.hapmap.org:Protocol:Golden_Gate_1.0.0:1	urn:LSID:wicgr.hapmap.org:Assay:310945:1	urn:lsid:dcc.hapmap.org:Panel:CEPH-30-trios:1	QC+
rs2246318	G/T	Chr4	118920555	0	ncbi_b34	broad	urn:LSID:illumina.hapmap.org:Protocol:Golden_Gate_1.0.0:1	urn:LSID:wicgr.hapmap.org:Assay:310614:1	urn:lsid:dcc.hapmap.org:Panel:CEPH-30-trios:1	QC+
rs17861798	A/G	Chr4	118746485	0	ncbi_b34	broad	urn:LSID:illumina.hapmap.org:Protocol:Golden_Gate_1.0.0:1	urn:LSID:wicgr.hapmap.org:Assay:558477:1	urn:lsid:dcc.hapmap.org:Panel:CEPH-30-trios:1	QC+
rs6813241	A/G	Chr4	118947719	0	ncbi_b34	broad	urn:LSID:illumina.hapmap.org:Protocol:Golden_Gate_1.0.0:1	urn:LSID:wicgr.hapmap.org:Assay:310671:1	urn:lsid:dcc.hapmap.org:Panel:CEPH-30-trios:1	QC+
rs1459550	A/G	Chr4	119067383	0	ncbi_b34	broad	urn:LSID:illumina.hapmap.org:Protocol:Golden_Gate_1.0.0:1	urn:LSID:wicgr.hapmap.org:Assay:370955:1	urn:lsid:dcc.hapmap.org:Panel:CEPH-30-trios:1	QC+
rs2087439	A/G	Chr4	119031604	0	ncbi_b34	broad	urn:LSID:illumina.hapmap.org:Protocol:Golden_Gate_1.0.0:1	urn:lsid:wicgr.hapmap.org:Assay:310221:1	urn:lsid:dcc.hapmap.org:Panel:CEPH-30-trios:1	QC+
rs11562915	C/T	Chr4	118936653	0	ncbi_b34	broad	urn:LSID:illumina.hapmap.org:Protocol:Golden_Gate_1.0.0:1	urn:LSID:wicgr.hapmap.org:Assay:776708:1	urn:lsid:dcc.hapmap.org:Panel:CEPH-30-trios:1	QC+
rs17863897	A/G	Chr4	119086241	0	ncbi_b34	broad	urn:LSID:illumina.hapmap.org:Protocol:Golden_Gate_1.0.0:1	urn:LSID:wicgr.hapmap.org:Assay:558786:1	urn:lsid:dcc.hapmap.org:Panel:CEPH-30-trios:1	QC+
rs17866962	A/C	Chr4	118799495	0	ncbi_b34	broad	urn:lsid:wicgr.hapmap.org:Protocol:genotype_protocol_1:1	urn:LSID:wicgr.hapmap.org:Assay:HapMap_Encode_II-Broad354196:1	urn:lsid:dcc.hapmap.org:Panel:CEPH-30-trios:1	QC+
rs17861861	C/T	Chr4	118779632	0	ncbi_b34	broad	urn:LSID:illumina.hapmap.org:Protocol:Golden_Gate_1.0.0:1	urn:LSID:wicgr.hapmap.org:Assay:558528:1	urn:lsid:dcc.hapmap.org:Panel:CEPH-30-trios:1	QC+
rs12650869	C/T	Chr4	118807703	0	ncbi_b34	broad	urn:lsid:wicgr.hapmap.org:Protocol:genotype_protocol_1:1	urn:lsid:wicgr.hapmap.org:Assay:HapMap_Encode-BI154705:1	urn:lsid:dcc.hapmap.org:Panel:CEPH-30-trios:1	QC+
rs13135373	A/C	Chr4	118964912	0	ncbi_b34	broad	urn:LSID:illumina.hapmap.org:Protocol:Golden_Gate_1.0.0:1	urn:LSID:wicgr.hapmap.org:Assay:558700:1	urn:lsid:dcc.hapmap.org:Panel:CEPH-30-trios:1	QC+
rs1352573	C/T	Chr4	118964519	0	ncbi_b34	broad	urn:LSID:illumina.hapmap.org:Protocol:Golden_Gate_1.0.0:1	urn:LSID:wicgr.hapmap.org:Assay:310708:1	urn:lsid:dcc.hapmap.org:Panel:CEPH-30-trios:1	QC+
rs2245104	A/G	Chr4	118956702	0	ncbi_b34	broad	urn:LSID:illumina.hapmap.org:Protocol:Golden_Gate_1.0.0:1	urn:LSID:wicgr.hapmap.org:Assay:310683:1	urn:lsid:dcc.hapmap.org:Panel:CEPH-30-trios:1	QC+
rs13129382	C/T	Chr4	118964456	0	ncbi_b34	broad	urn:LSID:illumina.hapmap.org:Protocol:Golden_Gate_1.0.0:1	urn:LSID:wicgr.hapmap.org:Assay:558699:1	urn:lsid:dcc.hapmap.org:Panel:CEPH-30-trios:1	QC+
rs2251269	A/G	Chr4	119021488	0	ncbi_b34	broad	urn:LSID:illumina.hapmap.org:Protocol:Golden_Gate_1.0.0:1	urn:LSID:wicgr.hapmap.org:Assay:310768:1	urn:lsid:dcc.hapmap.org:Panel:CEPH-30-trios:1	QC+
rs13152662	G/T	Chr4	118775340	0	ncbi_b34	broad	urn:LSID:illumina.hapmap.org:Protocol:Golden_Gate_1.0.0:1	urn:LSID:wicgr.hapmap.org:Assay:558517:1	urn:lsid:dcc.hapmap.org:Panel:CEPH-30-trios:1	QC+
rs17861871	A/T	Chr4	118787329	0	ncbi_b34	broad	urn:LSID:illumina.hapmap.org:Protocol:Golden_Gate_1.0.0:1	urn:LSID:wicgr.hapmap.org:Assay:558535:1	urn:lsid:dcc.hapmap.org:Panel:CEPH-30-trios:1	QC+
rs11562937	C/T	Chr4	118887097	0	ncbi_b34	broad	urn:LSID:illumina.hapmap.org:Protocol:Golden_Gate_1.0.0:1	urn:LSID:wicgr.hapmap.org:Assay:776606:1	urn:lsid:dcc.hapmap.org:Panel:CEPH-30-trios:1	QC+
rs17862974	A/G	Chr4	119017715	0	ncbi_b34	broad	urn:LSID:illumina.hapmap.org:Protocol:Golden_Gate_1.0.0:1	urn:LSID:wicgr.hapmap.org:Assay:558749:1	urn:lsid:dcc.hapmap.org:Panel:CEPH-30-trios:1	QC+
rs17865834	A/G	Chr4	118993279	0	ncbi_b34	broad	urn:LSID:illumina.hapmap.org:Protocol:Golden_Gate_1.0.0:1	urn:LSID:wicgr.hapmap.org:Assay:776787:1	urn:lsid:dcc.hapmap.org:Panel:CEPH-30-trios:1	QC+
rs2171744	C/G	Chr4	118945957	0	ncbi_b34	broad	urn:LSID:illumina.hapmap.org:Protocol:Golden_Gate_1.0.0:1	urn:LSID:wicgr.hapmap.org:Assay:310666:1	urn:lsid:dcc.hapmap.org:Panel:CEPH-30-trios:1	QC+
rs17869438	C/G	Chr4	118868400	0	ncbi_b34	broad	urn:LSID:illumina.hapmap.org:Protocol:Golden_Gate_1.0.0:1	urn:LSID:wicgr.hapmap.org:Assay:776572:1	urn:lsid:dcc.hapmap.org:Panel:CEPH-30-trios:1	QC+
rs11562866	C/T	Chr4	118951071	0	ncbi_b34	broad	urn:LSID:illumina.hapmap.org:Protocol:Golden_Gate_1.0.0:1	urn:LSID:wicgr.hapmap.org:Assay:558683:1	urn:lsid:dcc.hapmap.org:Panel:CEPH-30-trios:1	QC+
rs17862988	C/T	Chr4	119095928	0	ncbi_b34	broad	urn:LSID:illumina.hapmap.org:Protocol:Golden_Gate_1.0.0:1	urn:LSID:wicgr.hapmap.org:Assay:557191:1	urn:lsid:dcc.hapmap.org:Panel:CEPH-30-trios:1	QC+
rs17861938	C/G	Chr4	118833936	0	ncbi_b34	broad	urn:lsid:wicgr.hapmap.org:Protocol:genotype_protocol_1:1	urn:lsid:wicgr.hapmap.org:Assay:HapMap_Encode-BI156458:1	urn:lsid:dcc.hapmap.org:Panel:CEPH-30-trios:1	QC+
rs4286610	A/G	Chr4	118753019	0	ncbi_b34	broad	urn:LSID:illumina.hapmap.org:Protocol:Golden_Gate_1.0.0:1	urn:LSID:wicgr.hapmap.org:Assay:310429:1	urn:lsid:dcc.hapmap.org:Panel:CEPH-30-trios:1	QC+
rs6534039	A/G	Chr4	118861833	0	ncbi_b34	broad	urn:LSID:illumina.hapmap.org:Protocol:Golden_Gate_1.0.0:1	urn:LSID:wicgr.hapmap.org:Assay:310534:1	urn:lsid:dcc.hapmap.org:Panel:CEPH-30-trios:1	QC+
rs17861763	C/T	Chr4	118717993	0	ncbi_b34	broad	urn:LSID:illumina.hapmap.org:Protocol:Golden_Gate_1.0.0:1	urn:LSID:wicgr.hapmap.org:Assay:558448:1	urn:lsid:dcc.hapmap.org:Panel:CEPH-30-trios:1	QC+
rs17861857	A/C	Chr4	118777774	0	ncbi_b34	broad	urn:LSID:illumina.hapmap.org:Protocol:Golden_Gate_1.0.0:1	urn:LSID:wicgr.hapmap.org:Assay:558524:1	urn:lsid:dcc.hapmap.org:Panel:CEPH-30-trios:1	QC+
rs12644762	G/T	Chr4	118820537	0	ncbi_b34	broad	urn:LSID:illumina.hapmap.org:Protocol:Golden_Gate_1.0.0:1	urn:LSID:wicgr.hapmap.org:Assay:776486:1	urn:lsid:dcc.hapmap.org:Panel:CEPH-30-trios:1	QC+
rs12711052	G/T	Chr4	118777563	0	ncbi_b34	broad	urn:LSID:illumina.hapmap.org:Protocol:Golden_Gate_1.0.0:1	urn:LSID:wicgr.hapmap.org:Assay:558522:1	urn:lsid:dcc.hapmap.org:Panel:CEPH-30-trios:1	QC+
rs17861813	C/G	Chr4	118753355	0	ncbi_b34	broad	urn:LSID:illumina.hapmap.org:Protocol:Golden_Gate_1.0.0:1	urn:LSID:wicgr.hapmap.org:Assay:558490:1	urn:lsid:dcc.hapmap.org:Panel:CEPH-30-trios:1	QC+
rs4282258	A/G	Chr4	118835086	0	ncbi_b34	broad	urn:LSID:illumina.hapmap.org:Protocol:Golden_Gate_1.0.0:1	urn:LSID:wicgr.hapmap.org:Assay:310509:1	urn:lsid:dcc.hapmap.org:Panel:CEPH-30-trios:1	QC+
rs1586609	A/T	Chr4	119026254	0	ncbi_b34	broad	urn:LSID:illumina.hapmap.org:Protocol:Golden_Gate_1.0.0:1	urn:lsid:wicgr.hapmap.org:Assay:310220:1	urn:lsid:dcc.hapmap.org:Panel:CEPH-30-trios:1	QC+
rs17874755	C/T	Chr4	118966130	0	ncbi_b34	broad	urn:LSID:illumina.hapmap.org:Protocol:Golden_Gate_1.0.0:1	urn:LSID:wicgr.hapmap.org:Assay:557173:1	urn:lsid:dcc.hapmap.org:Panel:CEPH-30-trios:1	QC+
rs17867226	C/T	Chr4	118764475	0	ncbi_b34	broad	urn:LSID:illumina.hapmap.org:Protocol:Golden_Gate_1.0.0:1	urn:LSID:wicgr.hapmap.org:Assay:776370:1	urn:lsid:dcc.hapmap.org:Panel:CEPH-30-trios:1	QC+
rs17865114	A/G	Chr4	118906104	0	ncbi_b34	broad	urn:LSID:illumina.hapmap.org:Protocol:Golden_Gate_1.0.0:1	urn:LSID:wicgr.hapmap.org:Assay:776647:1	urn:lsid:dcc.hapmap.org:Panel:CEPH-30-trios:1	QC+
rs13111260	A/T	Chr4	118972203	0	ncbi_b34	broad	urn:LSID:illumina.hapmap.org:Protocol:Golden_Gate_1.0.0:1	urn:LSID:wicgr.hapmap.org:Assay:558712:1	urn:lsid:dcc.hapmap.org:Panel:CEPH-30-trios:1	QC+
rs7662268	A/G	Chr4	118776176	0	ncbi_b34	broad	urn:LSID:illumina.hapmap.org:Protocol:Golden_Gate_1.0.0:1	urn:LSID:wicgr.hapmap.org:Assay:310445:1	urn:lsid:dcc.hapmap.org:Panel:CEPH-30-trios:1	QC+
rs17863891	A/G	Chr4	119034635	0	ncbi_b34	broad	urn:LSID:illumina.hapmap.org:Protocol:Golden_Gate_1.0.0:1	urn:LSID:wicgr.hapmap.org:Assay:558765:1	urn:lsid:dcc.hapmap.org:Panel:CEPH-30-trios:1	QC+
rs17861238	A/C	Chr4	118985277	0	ncbi_b34	broad	urn:lsid:wicgr.hapmap.org:Protocol:genotype_protocol_1:1	urn:lsid:wicgr.hapmap.org:Assay:HapMap_Encode-BI164895:1	urn:lsid:dcc.hapmap.org:Panel:CEPH-30-trios:1	QC+
rs17861822	A/G	Chr4	118758755	0	ncbi_b34	broad	urn:LSID:illumina.hapmap.org:Protocol:Golden_Gate_1.0.0:1	urn:LSID:wicgr.hapmap.org:Assay:558498:1	urn:lsid:dcc.hapmap.org:Panel:CEPH-30-trios:1	QC+
rs2635297	A/G	Chr4	118994870	0	ncbi_b34	broad	urn:LSID:illumina.hapmap.org:Protocol:Golden_Gate_1.0.0:1	urn:LSID:wicgr.hapmap.org:Assay:558342:1	urn:lsid:dcc.hapmap.org:Panel:CEPH-30-trios:1	QC+
rs7695817	G/T	Chr4	118765047	0	ncbi_b34	broad	urn:LSID:illumina.hapmap.org:Protocol:Golden_Gate_1.0.0:1	urn:LSID:wicgr.hapmap.org:Assay:370947:1	urn:lsid:dcc.hapmap.org:Panel:CEPH-30-trios:1	QC+
rs17861929	C/G	Chr4	118828485	0	ncbi_b34	broad	urn:lsid:wicgr.hapmap.org:Protocol:genotype_protocol_1:1	urn:lsid:wicgr.hapmap.org:Assay:HapMap_Encode-BI156163:1	urn:lsid:dcc.hapmap.org:Panel:CEPH-30-trios:1	QC+
rs17861940	G/T	Chr4	118834414	0	ncbi_b34	broad	urn:LSID:illumina.hapmap.org:Protocol:Golden_Gate_1.0.0:1	urn:LSID:wicgr.hapmap.org:Assay:558589:1	urn:lsid:dcc.hapmap.org:Panel:CEPH-30-trios:1	QC+
TagSNPs found by metaSNP in HAPMAP.Chr22.trilevel_genotypes_imputed (Fig 3)
rs#	alleles	chrom	pos	strand	assembly#	center	protLSID	assayLSID	panelLSID	QCcode
rs5759615	A/G	chr22	21833319	0	ncbi_b36	bbs	urn:lsid:bbs.hapmap.org:Protocol:Phase3_Draft1:1	urn:lsid:bbs.hapmap.org:Assay:Phase3_Draft1_rs5759615:1	urn:lsid:dcc.hapmap.org:Panel:CEPH-60-trios:3	QC+
rs5999515	C/T	chr22	20475101	0	ncbi_b36	bbs	urn:lsid:bbs.hapmap.org:Protocol:Phase3_Draft1:1	urn:lsid:bbs.hapmap.org:Assay:Phase3_Draft1_rs5999515:1	urn:lsid:dcc.hapmap.org:Panel:CEPH-60-trios:3	QC+
rs41157	C/T	chr22	28735151	0	ncbi_b36	bbs	urn:lsid:bbs.hapmap.org:Protocol:Phase3_Draft1:1	urn:lsid:bbs.hapmap.org:Assay:Phase3_Draft1_rs41157:1	urn:lsid:dcc.hapmap.org:Panel:CEPH-60-trios:3	QC+
rs138039	A/G	chr22	38951234	0	ncbi_b36	bbs	urn:lsid:bbs.hapmap.org:Protocol:Phase3_Draft1:1	urn:lsid:bbs.hapmap.org:Assay:Phase3_Draft1_rs138039:1	urn:lsid:dcc.hapmap.org:Panel:CEPH-60-trios:3	QC+
rs8138035	A/G	chr22	17420775	0	ncbi_b36	bbs	urn:lsid:bbs.hapmap.org:Protocol:Phase3_Draft1:1	urn:lsid:bbs.hapmap.org:Assay:Phase3_Draft1_rs8138035:1	urn:lsid:dcc.hapmap.org:Panel:CEPH-60-trios:3	QC+
rs204440	C/G	chr22	33127600	0	ncbi_b36	bbs	urn:lsid:bbs.hapmap.org:Protocol:Phase3_Draft1:1	urn:lsid:bbs.hapmap.org:Assay:Phase3_Draft1_rs204440:1	urn:lsid:dcc.hapmap.org:Panel:CEPH-60-trios:3	QC+
rs5759070	A/G	chr22	41705645	0	ncbi_b36	bbs	urn:lsid:bbs.hapmap.org:Protocol:Phase3_Draft1:1	urn:lsid:bbs.hapmap.org:Assay:Phase3_Draft1_rs5759070:1	urn:lsid:dcc.hapmap.org:Panel:CEPH-60-trios:3	QC+
rs165924	C/T	chr22	19480340	0	ncbi_b36	bbs	urn:lsid:bbs.hapmap.org:Protocol:Phase3_Draft1:1	urn:lsid:bbs.hapmap.org:Assay:Phase3_Draft1_rs165924:1	urn:lsid:dcc.hapmap.org:Panel:CEPH-60-trios:3	QC+
rs932290	A/G	chr22	34002183	0	ncbi_b36	bbs	urn:lsid:bbs.hapmap.org:Protocol:Phase3_Draft1:1	urn:lsid:bbs.hapmap.org:Assay:Phase3_Draft1_rs932290:1	urn:lsid:dcc.hapmap.org:Panel:CEPH-60-trios:3	QC+
rs139450	C/T	chr22	39939805	0	ncbi_b36	bbs	urn:lsid:bbs.hapmap.org:Protocol:Phase3_Draft1:1	urn:lsid:bbs.hapmap.org:Assay:Phase3_Draft1_rs139450:1	urn:lsid:dcc.hapmap.org:Panel:CEPH-60-trios:3	QC+
rs4821561	C/T	chr22	35641823	0	ncbi_b36	bbs	urn:lsid:bbs.hapmap.org:Protocol:Phase3_Draft1:1	urn:lsid:bbs.hapmap.org:Assay:Phase3_Draft1_rs4821561:1	urn:lsid:dcc.hapmap.org:Panel:CEPH-60-trios:3	QC+
rs133383	C/T	chr22	40803549	0	ncbi_b36	bbs	urn:lsid:bbs.hapmap.org:Protocol:Phase3_Draft1:1	urn:lsid:bbs.hapmap.org:Assay:Phase3_Draft1_rs133383:1	urn:lsid:dcc.hapmap.org:Panel:CEPH-60-trios:3	QC+
rs3747151	C/T	chr22	29663631	0	ncbi_b36	bbs	urn:lsid:bbs.hapmap.org:Protocol:Phase3_Draft1:1	urn:lsid:bbs.hapmap.org:Assay:Phase3_Draft1_rs3747151:1	urn:lsid:dcc.hapmap.org:Panel:CEPH-60-trios:3	QC+
TagSNPs found by Tagger in HAPMAP.Chr22.trilevel_genotypes (Fig 3)
rs#	alleles	chrom	pos	strand	assembly#	center	protLSID	assayLSID	panelLSID	QCcode
rs178028	C/T	chr22	19456344	0	ncbi_b36	bbs	urn:lsid:bbs.hapmap.org:Protocol:Phase3_Draft1:1	urn:lsid:bbs.hapmap.org:Assay:Phase3_Draft1_rs178028:1	urn:lsid:dcc.hapmap.org:Panel:CEPH-60-trios:3	QC+
rs1807497	A/C	chr22	40402858	0	ncbi_b36	bbs	urn:lsid:bbs.hapmap.org:Protocol:Phase3_Draft1:1	urn:lsid:bbs.hapmap.org:Assay:Phase3_Draft1_rs1807497:1	urn:lsid:dcc.hapmap.org:Panel:CEPH-60-trios:3	QC+
rs885982	C/T	chr22	17718201	0	ncbi_b36	bbs	urn:lsid:bbs.hapmap.org:Protocol:Phase3_Draft1:1	urn:lsid:bbs.hapmap.org:Assay:Phase3_Draft1_rs885982:1	urn:lsid:dcc.hapmap.org:Panel:CEPH-60-trios:3	QC+
rs4821815	A/G	chr22	37435653	0	ncbi_b36	bbs	urn:lsid:bbs.hapmap.org:Protocol:Phase3_Draft1:1	urn:lsid:bbs.hapmap.org:Assay:Phase3_Draft1_rs4821815:1	urn:lsid:dcc.hapmap.org:Panel:CEPH-60-trios:3	QC+
rs138664	A/G	chr22	26735291	0	ncbi_b36	bbs	urn:lsid:bbs.hapmap.org:Protocol:Phase3_Draft1:1	urn:lsid:bbs.hapmap.org:Assay:Phase3_Draft1_rs138664:1	urn:lsid:dcc.hapmap.org:Panel:CEPH-60-trios:3	QC+
rs738536	A/G	chr22	41590371	0	ncbi_b36	bbs	urn:lsid:bbs.hapmap.org:Protocol:Phase3_Draft1:1	urn:lsid:bbs.hapmap.org:Assay:Phase3_Draft1_rs738536:1	urn:lsid:dcc.hapmap.org:Panel:CEPH-60-trios:3	QC+
rs7285619	C/T	chr22	30172554	0	ncbi_b36	bbs	urn:lsid:bbs.hapmap.org:Protocol:Phase3_Draft1:1	urn:lsid:bbs.hapmap.org:Assay:Phase3_Draft1_rs7285619:1	urn:lsid:dcc.hapmap.org:Panel:CEPH-60-trios:3	QC+
rs738387	A/G	chr22	41659763	0	ncbi_b36	bbs	urn:lsid:bbs.hapmap.org:Protocol:Phase3_Draft1:1	urn:lsid:bbs.hapmap.org:Assay:Phase3_Draft1_rs738387:1	urn:lsid:dcc.hapmap.org:Panel:CEPH-60-trios:3	QC+
rs2298428	C/T	chr22	20312892	0	ncbi_b36	bbs	urn:lsid:bbs.hapmap.org:Protocol:Phase3_Draft1:1	urn:lsid:bbs.hapmap.org:Assay:Phase3_Draft1_rs2298428:1	urn:lsid:dcc.hapmap.org:Panel:CEPH-60-trios:3	QC+
rs10483206	C/T	chr22	39231291	0	ncbi_b36	bbs	urn:lsid:bbs.hapmap.org:Protocol:Phase3_Draft1:1	urn:lsid:bbs.hapmap.org:Assay:Phase3_Draft1_rs10483206:1	urn:lsid:dcc.hapmap.org:Panel:CEPH-60-trios:3	QC+
rs756658	A/G	chr22	17835836	0	ncbi_b36	bbs	urn:lsid:bbs.hapmap.org:Protocol:Phase3_Draft1:1	urn:lsid:bbs.hapmap.org:Assay:Phase3_Draft1_rs756658:1	urn:lsid:dcc.hapmap.org:Panel:CEPH-60-trios:3	QC+
rs5770755	C/T	chr22	48666140	0	ncbi_b36	bbs	urn:lsid:bbs.hapmap.org:Protocol:Phase3_Draft1:1	urn:lsid:bbs.hapmap.org:Assay:Phase3_Draft1_rs5770755:1	urn:lsid:dcc.hapmap.org:Panel:CEPH-60-trios:3	QC+
rs2074003	C/G	chr22	17416739	0	ncbi_b36	bbs	urn:lsid:bbs.hapmap.org:Protocol:Phase3_Draft1:1	urn:lsid:bbs.hapmap.org:Assay:Phase3_Draft1_rs2074003:1	urn:lsid:dcc.hapmap.org:Panel:CEPH-60-trios:3	QC+
rs719925	C/T	chr22	44137422	0	ncbi_b36	bbs	urn:lsid:bbs.hapmap.org:Protocol:Phase3_Draft1:1	urn:lsid:bbs.hapmap.org:Assay:Phase3_Draft1_rs719925:1	urn:lsid:dcc.hapmap.org:Panel:CEPH-60-trios:3	QC+
TagSNPs found by metaSNP in HAPMAP.ENm013_7q21p13.twolevel_haplotypes_imputed (Fig 4)
rs#	SNPalleles	chrom	pos	strand	genome_build	center	protLSID	assayLSID	panelLSID	QC_code
rs17863122	A/G	Chr7	89716811	0	ncbi_b34	broad	urn:LSID:illumina.hapmap.org:Protocol:Golden_Gate_1.0.0:1	urn:LSID:wicgr.hapmap.org:Assay:557491:1	urn:lsid:dcc.hapmap.org:Panel:CEPH-30-trios:1	QC+
rs194533	A/G	Chr7	89482806	0	ncbi_b34	broad	urn:lsid:wicgr.hapmap.org:Protocol:genotype_protocol_1:1	urn:lsid:wicgr.hapmap.org:Assay:HapMap_Encode-BI110054:1	urn:lsid:dcc.hapmap.org:Panel:CEPH-30-trios:1	QC+
rs177672	C/T	Chr7	89710839	0	ncbi_b34	broad	urn:LSID:illumina.hapmap.org:Protocol:Golden_Gate_1.0.0:1	urn:lsid:wicgr.hapmap.org:Assay:309484:1	urn:lsid:dcc.hapmap.org:Panel:CEPH-30-trios:1	QC+
rs11563920	A/G	Chr7	89496514	0	ncbi_b34	broad	urn:LSID:illumina.hapmap.org:Protocol:Golden_Gate_1.0.0:1	urn:LSID:wicgr.hapmap.org:Assay:557292:1	urn:lsid:dcc.hapmap.org:Panel:CEPH-30-trios:1	QC+
rs17862241	A/G	Chr7	89833377	0	ncbi_b34	broad	urn:LSID:illumina.hapmap.org:Protocol:Golden_Gate_1.0.0:1	urn:LSID:wicgr.hapmap.org:Assay:557591:1	urn:lsid:dcc.hapmap.org:Panel:CEPH-30-trios:1	QC+
rs9690273	G/T	Chr7	89830375	0	ncbi_b34	broad	urn:LSID:illumina.hapmap.org:Protocol:Golden_Gate_1.0.0:1	urn:LSID:wicgr.hapmap.org:Assay:558388:1	urn:lsid:dcc.hapmap.org:Panel:CEPH-30-trios:1	QC+
rs2374250	G/T	Chr7	89404188	0	ncbi_b34	broad	urn:LSID:illumina.hapmap.org:Protocol:Golden_Gate_1.0.0:1	urn:LSID:wicgr.hapmap.org:Assay:310253:1	urn:lsid:dcc.hapmap.org:Panel:CEPH-30-trios:1	QC+
rs17867706	C/T	Chr7	89813411	0	ncbi_b34	broad	urn:LSID:illumina.hapmap.org:Protocol:Golden_Gate_1.0.0:1	urn:LSID:wicgr.hapmap.org:Assay:557574:1	urn:lsid:dcc.hapmap.org:Panel:CEPH-30-trios:1	QC+
rs17867681	G/T	Chr7	89739723	0	ncbi_b34	broad	urn:LSID:illumina.hapmap.org:Protocol:Golden_Gate_1.0.0:1	urn:LSID:wicgr.hapmap.org:Assay:557511:1	urn:lsid:dcc.hapmap.org:Panel:CEPH-30-trios:1	QC+
rs12667265	C/T	Chr7	89695333	0	ncbi_b34	broad	urn:LSID:illumina.hapmap.org:Protocol:Golden_Gate_1.0.0:1	urn:LSID:wicgr.hapmap.org:Assay:557471:1	urn:lsid:dcc.hapmap.org:Panel:CEPH-30-trios:1	QC+
rs10242197	C/T	Chr7	89871941	0	ncbi_b34	perlegen	urn:lsid:perlegen.hapmap.org:Protocol:Genotyping_1.0.0:1	urn:lsid:perlegen.hapmap.org:Assay:PS00512819:1	urn:lsid:dcc.hapmap.org:Panel:CEPH-30-trios:1	QC+
rs4728909	A/G	Chr7	89885058	0	ncbi_b34	broad	urn:LSID:illumina.hapmap.org:Protocol:Golden_Gate_1.0.0:1	urn:lsid:wicgr.hapmap.org:Assay:309616:1	urn:lsid:dcc.hapmap.org:Panel:CEPH-30-trios:1	QC+
rs17874783	C/G	Chr7	89454350	0	ncbi_b34	broad	urn:LSID:illumina.hapmap.org:Protocol:Golden_Gate_1.0.0:1	urn:LSID:wicgr.hapmap.org:Assay:557264:1	urn:lsid:dcc.hapmap.org:Panel:CEPH-30-trios:1	QC+
rs6465273	A/G	Chr7	89845647	0	ncbi_b34	broad	urn:LSID:illumina.hapmap.org:Protocol:Golden_Gate_1.0.0:1	urn:lsid:wicgr.hapmap.org:Assay:309586:1	urn:lsid:dcc.hapmap.org:Panel:CEPH-30-trios:1	QC+
rs17863111	C/T	Chr7	89690710	0	ncbi_b34	broad	urn:LSID:illumina.hapmap.org:Protocol:Golden_Gate_1.0.0:1	urn:LSID:wicgr.hapmap.org:Assay:558935:1	urn:lsid:dcc.hapmap.org:Panel:CEPH-30-trios:1	QC+
rs4727223	A/G	Chr7	89488394	0	ncbi_b34	broad	urn:LSID:illumina.hapmap.org:Protocol:Golden_Gate_1.0.0:1	urn:LSID:wicgr.hapmap.org:Assay:310275:1	urn:lsid:dcc.hapmap.org:Panel:CEPH-30-trios:1	QC+
rs11760813	G/T	Chr7	89653559	0	ncbi_b34	broad	urn:LSID:illumina.hapmap.org:Protocol:Golden_Gate_1.0.0:1	urn:LSID:wicgr.hapmap.org:Assay:777241:1	urn:lsid:dcc.hapmap.org:Panel:CEPH-30-trios:1	QC+
rs177680	A/G	Chr7	89702555	0	ncbi_b34	broad	urn:LSID:illumina.hapmap.org:Protocol:Golden_Gate_1.0.0:1	urn:lsid:wicgr.hapmap.org:Assay:309478:1	urn:lsid:dcc.hapmap.org:Panel:CEPH-30-trios:1	QC+
rs17861359	A/T	Chr7	89808110	0	ncbi_b34	broad	urn:LSID:illumina.hapmap.org:Protocol:Golden_Gate_1.0.0:1	urn:LSID:wicgr.hapmap.org:Assay:559463:1	urn:lsid:dcc.hapmap.org:Panel:CEPH-30-trios:1	QC+
rs17863064	C/G	Chr7	89545795	0	ncbi_b34	broad	urn:LSID:illumina.hapmap.org:Protocol:Golden_Gate_1.0.0:1	urn:LSID:wicgr.hapmap.org:Assay:557335:1	urn:lsid:dcc.hapmap.org:Panel:CEPH-30-trios:1	QC+
rs194500	C/T	Chr7	89451268	0	ncbi_b34	broad	urn:LSID:illumina.hapmap.org:Protocol:Golden_Gate_1.0.0:1	urn:lsid:wicgr.hapmap.org:Assay:309244:1	urn:lsid:dcc.hapmap.org:Panel:CEPH-30-trios:1	QC+
rs6958448	C/G	Chr7	89888892	0	ncbi_b34	broad	urn:LSID:illumina.hapmap.org:Protocol:Golden_Gate_1.0.0:1	urn:lsid:wicgr.hapmap.org:Assay:309623:1	urn:lsid:dcc.hapmap.org:Panel:CEPH-30-trios:1	QC+
rs11563863	C/T	Chr7	89734732	0	ncbi_b34	broad	urn:LSID:illumina.hapmap.org:Protocol:Golden_Gate_1.0.0:1	urn:LSID:wicgr.hapmap.org:Assay:777354:1	urn:lsid:dcc.hapmap.org:Panel:CEPH-30-trios:1	QC+
rs17863162	G/T	Chr7	89846836	0	ncbi_b34	broad	urn:LSID:illumina.hapmap.org:Protocol:Golden_Gate_1.0.0:1	urn:LSID:wicgr.hapmap.org:Assay:557601:1	urn:lsid:dcc.hapmap.org:Panel:CEPH-30-trios:1	QC+
rs17863126	A/G	Chr7	89729424	0	ncbi_b34	broad	urn:LSID:illumina.hapmap.org:Protocol:Golden_Gate_1.0.0:1	urn:LSID:wicgr.hapmap.org:Assay:557503:1	urn:lsid:dcc.hapmap.org:Panel:CEPH-30-trios:1	QC+
rs11563430	A/G	Chr7	89630996	0	ncbi_b34	perlegen	urn:lsid:perlegen.hapmap.org:Protocol:Genotyping_1.0.0:1	urn:lsid:perlegen.hapmap.org:Assay:PS00512607:1	urn:lsid:dcc.hapmap.org:Panel:CEPH-30-trios:1	QC+
rs2374265	C/G	Chr7	89728170	0	ncbi_b34	perlegen	urn:lsid:perlegen.hapmap.org:Protocol:Genotyping_1.0.0:1	urn:lsid:perlegen.hapmap.org:Assay:PS03974468:1	urn:lsid:dcc.hapmap.org:Panel:CEPH-30-trios:1	QC+
rs13228098	A/G	Chr7	89468462	0	ncbi_b34	broad	urn:LSID:illumina.hapmap.org:Protocol:Golden_Gate_1.0.0:1	urn:LSID:wicgr.hapmap.org:Assay:557275:1	urn:lsid:dcc.hapmap.org:Panel:CEPH-30-trios:1	QC+
rs17867579	A/T	Chr7	89418779	0	ncbi_b34	broad	urn:LSID:illumina.hapmap.org:Protocol:Golden_Gate_1.0.0:1	urn:LSID:wicgr.hapmap.org:Assay:558900:1	urn:lsid:dcc.hapmap.org:Panel:CEPH-30-trios:1	QC+
rs2286252	G/T	Chr7	89405209	0	ncbi_b34	broad	urn:LSID:illumina.hapmap.org:Protocol:Golden_Gate_1.0.0:1	urn:lsid:wicgr.hapmap.org:Assay:309180:1	urn:lsid:dcc.hapmap.org:Panel:CEPH-30-trios:1	QC+
TagSNPs found by metaSNP in HAPMAP.ENm014_7q31p33.twolevel_haplotypes_imputed (Fig 4)
rs#	SNPalleles	chrom	pos	strand	genome_build	center	protLSID	assayLSID	panelLSID	QC_code
rs6957320	C/T	Chr7	126552699	0	ncbi_b34	broad	urn:LSID:illumina.hapmap.org:Protocol:Golden_Gate_1.0.0:1	urn:lsid:wicgr.hapmap.org:Assay:310075:1	urn:lsid:dcc.hapmap.org:Panel:CEPH-30-trios:1	QC+
rs11771611	C/T	Chr7	126257258	0	ncbi_b34	broad	urn:LSID:illumina.hapmap.org:Protocol:Golden_Gate_1.0.0:1	urn:LSID:wicgr.hapmap.org:Assay:776051:1	urn:lsid:dcc.hapmap.org:Panel:CEPH-30-trios:1	QC+
rs1204563	G/T	Chr7	126142879	0	ncbi_b34	broad	urn:LSID:illumina.hapmap.org:Protocol:Golden_Gate_1.0.0:1	urn:lsid:wicgr.hapmap.org:Assay:309646:1	urn:lsid:dcc.hapmap.org:Panel:CEPH-30-trios:1	QC+
rs2237776	A/G	Chr7	126166200	0	ncbi_b34	broad	urn:LSID:illumina.hapmap.org:Protocol:Golden_Gate_1.0.0:1	urn:lsid:wicgr.hapmap.org:Assay:309690:1	urn:lsid:dcc.hapmap.org:Panel:CEPH-30-trios:1	QC+
rs11266838	C/T	Chr7	126347323	0	ncbi_b34	broad	urn:LSID:illumina.hapmap.org:Protocol:Golden_Gate_1.0.0:1	urn:LSID:wicgr.hapmap.org:Assay:559027:1	urn:lsid:dcc.hapmap.org:Panel:CEPH-30-trios:1	QC+
rs2896388	G/T	Chr7	126135873	0	ncbi_b34	perlegen	urn:lsid:perlegen.hapmap.org:Protocol:Genotyping_1.0.0:1	urn:lsid:perlegen.hapmap.org:Assay:PS03974614:1	urn:lsid:dcc.hapmap.org:Panel:CEPH-30-trios:1	QC+
rs1361960	A/G	Chr7	126370124	0	ncbi_b34	broad	urn:LSID:illumina.hapmap.org:Protocol:Golden_Gate_1.0.0:1	urn:lsid:wicgr.hapmap.org:Assay:309902:1	urn:lsid:dcc.hapmap.org:Panel:CEPH-30-trios:1	QC+
rs10270765	A/G	Chr7	126445195	0	ncbi_b34	broad	urn:LSID:illumina.hapmap.org:Protocol:Golden_Gate_1.0.0:1	urn:LSID:wicgr.hapmap.org:Assay:557081:1	urn:lsid:dcc.hapmap.org:Panel:CEPH-30-trios:1	QC+
rs1361958	C/T	Chr7	126399575	0	ncbi_b34	broad	urn:LSID:illumina.hapmap.org:Protocol:Golden_Gate_1.0.0:1	urn:lsid:wicgr.hapmap.org:Assay:309927:1	urn:lsid:dcc.hapmap.org:Panel:CEPH-30-trios:1	QC+
rs2237794	C/G	Chr7	126346076	0	ncbi_b34	broad	urn:LSID:illumina.hapmap.org:Protocol:Golden_Gate_1.0.0:1	urn:lsid:wicgr.hapmap.org:Assay:309886:1	urn:lsid:dcc.hapmap.org:Panel:CEPH-30-trios:1	QC+
rs1361955	C/G	Chr7	126312738	0	ncbi_b34	broad	urn:LSID:illumina.hapmap.org:Protocol:Golden_Gate_1.0.0:1	urn:LSID:wicgr.hapmap.org:Assay:310352:1	urn:lsid:dcc.hapmap.org:Panel:CEPH-30-trios:1	QC+
rs1592363	G/T	Chr7	126418785	0	ncbi_b34	broad	urn:LSID:illumina.hapmap.org:Protocol:Golden_Gate_1.0.0:1	urn:lsid:wicgr.hapmap.org:Assay:309954:1	urn:lsid:dcc.hapmap.org:Panel:CEPH-30-trios:1	QC+
rs17864200	A/G	Chr7	126552655	0	ncbi_b34	broad	urn:LSID:illumina.hapmap.org:Protocol:Golden_Gate_1.0.0:1	urn:LSID:wicgr.hapmap.org:Assay:559102:1	urn:lsid:dcc.hapmap.org:Panel:CEPH-30-trios:1	QC+
rs7795904	A/C	Chr7	126347368	0	ncbi_b34	broad	urn:LSID:illumina.hapmap.org:Protocol:Golden_Gate_1.0.0:1	urn:lsid:wicgr.hapmap.org:Assay:309889:1	urn:lsid:dcc.hapmap.org:Panel:CEPH-30-trios:1	QC+
rs17862350	C/G	Chr7	126509911	0	ncbi_b34	broad	urn:lsid:wicgr.hapmap.org:Protocol:genotype_protocol_1:1	urn:lsid:wicgr.hapmap.org:Assay:HapMap_Encode-BI203488:1	urn:lsid:dcc.hapmap.org:Panel:CEPH-30-trios:1	QC+
rs2402858	A/G	Chr7	126524127	0	ncbi_b34	broad	urn:LSID:illumina.hapmap.org:Protocol:Golden_Gate_1.0.0:1	urn:lsid:wicgr.hapmap.org:Assay:310049:1	urn:lsid:dcc.hapmap.org:Panel:CEPH-30-trios:1	QC+
rs17863174	G/T	Chr7	126191144	0	ncbi_b34	broad	urn:LSID:illumina.hapmap.org:Protocol:Golden_Gate_1.0.0:1	urn:LSID:wicgr.hapmap.org:Assay:557631:1	urn:lsid:dcc.hapmap.org:Panel:CEPH-30-trios:1	QC+
rs10242944	A/G	Chr7	126202778	0	ncbi_b34	broad	urn:LSID:illumina.hapmap.org:Protocol:Golden_Gate_1.0.0:1	urn:LSID:wicgr.hapmap.org:Assay:559309:1	urn:lsid:dcc.hapmap.org:Panel:CEPH-30-trios:1	QC+
rs4731347	C/T	Chr7	126497909	0	ncbi_b34	broad	urn:LSID:illumina.hapmap.org:Protocol:Golden_Gate_1.0.0:1	urn:lsid:wicgr.hapmap.org:Assay:310029:1	urn:lsid:dcc.hapmap.org:Panel:CEPH-30-trios:1	QC+
rs17863187	A/C	Chr7	126235797	0	ncbi_b34	broad	urn:LSID:illumina.hapmap.org:Protocol:Golden_Gate_1.0.0:1	urn:LSID:wicgr.hapmap.org:Assay:557666:1	urn:lsid:dcc.hapmap.org:Panel:CEPH-30-trios:1	QC+
rs6467111	C/T	Chr7	126279350	0	ncbi_b34	broad	urn:lsid:wicgr.hapmap.org:Protocol:genotype_protocol_1:1	urn:lsid:wicgr.hapmap.org:Assay:HapMap_Encode-BI110853:1	urn:lsid:dcc.hapmap.org:Panel:CEPH-30-trios:1	QC+
rs4532535	G/T	Chr7	126419168	0	ncbi_b34	broad	urn:LSID:illumina.hapmap.org:Protocol:Golden_Gate_1.0.0:1	urn:lsid:wicgr.hapmap.org:Assay:309956:1	urn:lsid:dcc.hapmap.org:Panel:CEPH-30-trios:1	QC+
rs10227769	A/C	Chr7	126424600	0	ncbi_b34	broad	urn:LSID:illumina.hapmap.org:Protocol:Golden_Gate_1.0.0:1	urn:LSID:wicgr.hapmap.org:Assay:558177:1	urn:lsid:dcc.hapmap.org:Panel:CEPH-30-trios:1	QC+
rs17867823	A/G	Chr7	126506783	0	ncbi_b34	broad	urn:LSID:illumina.hapmap.org:Protocol:Golden_Gate_1.0.0:1	urn:LSID:wicgr.hapmap.org:Assay:557870:1	urn:lsid:dcc.hapmap.org:Panel:CEPH-30-trios:1	QC+
TagSNPs found by metaSNP in HAPMAP.ENr112_2p16p3.twolevel_haplotypes_imputed (Fig 4)
rs#	SNPalleles	chrom	pos	strand	genome_build	center	protLSID	assayLSID	panelLSID	QC_code
rs13391165	C/G	Chr2	51639676	0	ncbi_b34	mcgill-gqic	urn:LSID:illumina.hapmap.org:Protocol:Golden_Gate_1.1.0:1	urn:LSID:mcgill-gqic.hapmap.org:Assay:1263528:1	urn:lsid:dcc.hapmap.org:Panel:CEPH-30-trios:1	QC+
rs1919434	A/G	Chr2	51745951	0	ncbi_b34	mcgill-gqic	urn:LSID:illumina.hapmap.org:Protocol:Golden_Gate_1.0.0:1	urn:LSID:mcgill-gqic.hapmap.org:Assay:307335:1	urn:lsid:dcc.hapmap.org:Panel:CEPH-30-trios:1	QC+
rs2217861	C/T	Chr2	52116768	0	ncbi_b34	mcgill-gqic	urn:LSID:illumina.hapmap.org:Protocol:Golden_Gate_1.0.0:1	urn:LSID:mcgill-gqic.hapmap.org:Assay:307674:1	urn:lsid:dcc.hapmap.org:Panel:CEPH-30-trios:1	QC+
rs7571783	C/T	Chr2	51960846	0	ncbi_b34	mcgill-gqic	urn:LSID:illumina.hapmap.org:Protocol:Golden_Gate_1.0.0:1	urn:LSID:mcgill-gqic.hapmap.org:Assay:307519:1	urn:lsid:dcc.hapmap.org:Panel:CEPH-30-trios:1	QC+
rs11125386	A/G	Chr2	52019843	0	ncbi_b34	mcgill-gqic	urn:LSID:illumina.hapmap.org:Protocol:Golden_Gate_1.1.0:1	urn:LSID:mcgill-gqic.hapmap.org:Assay:1018819:1	urn:lsid:dcc.hapmap.org:Panel:CEPH-30-trios:1	QC+
rs1919433	C/G	Chr2	51765914	0	ncbi_b34	mcgill-gqic	urn:LSID:illumina.hapmap.org:Protocol:Golden_Gate_1.0.0:1	urn:LSID:mcgill-gqic.hapmap.org:Assay:307364:1	urn:lsid:dcc.hapmap.org:Panel:CEPH-30-trios:1	QC+
rs12465174	A/G	Chr2	51792026	0	ncbi_b34	mcgill-gqic	urn:LSID:illumina.hapmap.org:Protocol:Golden_Gate_1.1.0:1	urn:LSID:mcgill-gqic.hapmap.org:Assay:1019487:1	urn:lsid:dcc.hapmap.org:Panel:CEPH-30-trios:1	QC+
rs11693054	A/G	Chr2	51925635	0	ncbi_b34	mcgill-gqic	urn:LSID:illumina.hapmap.org:Protocol:Golden_Gate_1.1.0:1	urn:LSID:mcgill-gqic.hapmap.org:Assay:1019491:1	urn:lsid:dcc.hapmap.org:Panel:CEPH-30-trios:1	QC+
rs11563112	G/T	Chr2	52013209	0	ncbi_b34	mcgill-gqic	urn:LSID:illumina.hapmap.org:Protocol:Golden_Gate_1.1.0:1	urn:LSID:mcgill-gqic.hapmap.org:Assay:1019477:1	urn:lsid:dcc.hapmap.org:Panel:CEPH-30-trios:1	QC+
rs12713152	A/C	Chr2	51939643	0	ncbi_b34	broad	urn:lsid:wicgr.hapmap.org:Protocol:genotype_protocol_1:1	urn:lsid:wicgr.hapmap.org:Assay:HapMap_EncodeCleanup-rs12713152_121.1:1	urn:lsid:dcc.hapmap.org:Panel:CEPH-30-trios:1	QC+
rs3850341	G/T	Chr2	52036998	0	ncbi_b34	mcgill-gqic	urn:LSID:illumina.hapmap.org:Protocol:Golden_Gate_1.1.0:1	urn:LSID:mcgill-gqic.hapmap.org:Assay:1263569:1	urn:lsid:dcc.hapmap.org:Panel:CEPH-30-trios:1	QC+
rs6739884	A/G	Chr2	51677020	0	ncbi_b34	mcgill-gqic	urn:LSID:illumina.hapmap.org:Protocol:Golden_Gate_1.0.0:1	urn:LSID:mcgill-gqic.hapmap.org:Assay:307233:1	urn:lsid:dcc.hapmap.org:Panel:CEPH-30-trios:1	QC+
rs12713159	C/G	Chr2	52067483	0	ncbi_b34	mcgill-gqic	urn:LSID:illumina.hapmap.org:Protocol:Golden_Gate_1.0.0:1	urn:LSID:mcgill-gqic.hapmap.org:Assay:556182:1	urn:lsid:dcc.hapmap.org:Panel:CEPH-30-trios:1	QC+
TagSNPs found by metaSNP in HAPMAP.ENr113_4q26.twolevel_haplotypes_imputed (Fig 4)
rs#	SNPalleles	chrom	pos	strand	genome_build	center	protLSID	assayLSID	panelLSID	QC_code
rs2635334	A/C	Chr4	118885139	0	ncbi_b34	broad	urn:LSID:illumina.hapmap.org:Protocol:Golden_Gate_1.0.0:1	urn:LSID:wicgr.hapmap.org:Assay:310561:1	urn:lsid:dcc.hapmap.org:Panel:CEPH-30-trios:1	QC+
rs2635354	C/T	Chr4	118944533	0	ncbi_b34	perlegen	urn:lsid:perlegen.hapmap.org:Protocol:Genotyping_1.0.0:1	urn:lsid:perlegen.hapmap.org:Assay:PS03973122:1	urn:lsid:dcc.hapmap.org:Panel:CEPH-30-trios:1	QC+
rs4600992	G/T	Chr4	119135252	0	ncbi_b34	broad	urn:LSID:illumina.hapmap.org:Protocol:Golden_Gate_1.0.0:1	urn:LSID:wicgr.hapmap.org:Assay:310908:1	urn:lsid:dcc.hapmap.org:Panel:CEPH-30-trios:1	QC+
rs2245110	A/G	Chr4	118956740	0	ncbi_b34	broad	urn:LSID:illumina.hapmap.org:Protocol:Golden_Gate_1.0.0:1	urn:lsid:wicgr.hapmap.org:Assay:310199:1	urn:lsid:dcc.hapmap.org:Panel:CEPH-30-trios:1	QC+
rs17861881	A/G	Chr4	118794155	0	ncbi_b34	broad	urn:LSID:illumina.hapmap.org:Protocol:Golden_Gate_1.0.0:1	urn:LSID:wicgr.hapmap.org:Assay:558543:1	urn:lsid:dcc.hapmap.org:Panel:CEPH-30-trios:1	QC+
rs13129382	C/T	Chr4	118964456	0	ncbi_b34	broad	urn:LSID:illumina.hapmap.org:Protocol:Golden_Gate_1.0.0:1	urn:LSID:wicgr.hapmap.org:Assay:558699:1	urn:lsid:dcc.hapmap.org:Panel:CEPH-30-trios:1	QC+
rs6534034	C/T	Chr4	118799586	0	ncbi_b34	broad	urn:LSID:illumina.hapmap.org:Protocol:Golden_Gate_1.0.0:1	urn:LSID:wicgr.hapmap.org:Assay:310470:1	urn:lsid:dcc.hapmap.org:Panel:CEPH-30-trios:1	QC+
rs17861774	C/G	Chr4	118729468	0	ncbi_b34	broad	urn:LSID:illumina.hapmap.org:Protocol:Golden_Gate_1.0.0:1	urn:LSID:wicgr.hapmap.org:Assay:558457:1	urn:lsid:dcc.hapmap.org:Panel:CEPH-30-trios:1	QC+
rs6534039	A/G	Chr4	118861833	0	ncbi_b34	broad	urn:LSID:illumina.hapmap.org:Protocol:Golden_Gate_1.0.0:1	urn:LSID:wicgr.hapmap.org:Assay:310534:1	urn:lsid:dcc.hapmap.org:Panel:CEPH-30-trios:1	QC+
rs2635245	A/G	Chr4	118962191	0	ncbi_b34	broad	urn:LSID:illumina.hapmap.org:Protocol:Golden_Gate_1.0.0:1	urn:LSID:wicgr.hapmap.org:Assay:310700:1	urn:lsid:dcc.hapmap.org:Panel:CEPH-30-trios:1	QC+
rs17867938	C/G	Chr4	118782653	0	ncbi_b34	broad	urn:LSID:illumina.hapmap.org:Protocol:Golden_Gate_1.0.0:1	urn:LSID:wicgr.hapmap.org:Assay:558090:1	urn:lsid:dcc.hapmap.org:Panel:CEPH-30-trios:1	QC+
rs6847651	A/T	Chr4	118964889	0	ncbi_b34	broad	urn:LSID:illumina.hapmap.org:Protocol:Golden_Gate_1.0.0:1	urn:LSID:wicgr.hapmap.org:Assay:310709:1	urn:lsid:dcc.hapmap.org:Panel:CEPH-30-trios:1	QC+
rs2251269	A/G	Chr4	119021488	0	ncbi_b34	broad	urn:LSID:illumina.hapmap.org:Protocol:Golden_Gate_1.0.0:1	urn:LSID:wicgr.hapmap.org:Assay:310768:1	urn:lsid:dcc.hapmap.org:Panel:CEPH-30-trios:1	QC+
rs4364329	C/T	Chr4	118817256	0	ncbi_b34	broad	urn:LSID:illumina.hapmap.org:Protocol:Golden_Gate_1.0.0:1	urn:LSID:wicgr.hapmap.org:Assay:310494:1	urn:lsid:dcc.hapmap.org:Panel:CEPH-30-trios:1	QC+
rs12711052	G/T	Chr4	118777563	0	ncbi_b34	broad	urn:LSID:illumina.hapmap.org:Protocol:Golden_Gate_1.0.0:1	urn:LSID:wicgr.hapmap.org:Assay:558522:1	urn:lsid:dcc.hapmap.org:Panel:CEPH-30-trios:1	QC+
rs1466644	G/T	Chr4	119020249	0	ncbi_b34	broad	urn:LSID:illumina.hapmap.org:Protocol:Golden_Gate_1.0.0:1	urn:LSID:wicgr.hapmap.org:Assay:310766:1	urn:lsid:dcc.hapmap.org:Panel:CEPH-30-trios:1	QC+
rs11735055	C/T	Chr4	118822544	0	ncbi_b34	broad	urn:LSID:illumina.hapmap.org:Protocol:Golden_Gate_1.0.0:1	urn:LSID:wicgr.hapmap.org:Assay:558576:1	urn:lsid:dcc.hapmap.org:Panel:CEPH-30-trios:1	QC+
rs10031675	A/T	Chr4	118723510	0	ncbi_b34	broad	urn:LSID:illumina.hapmap.org:Protocol:Golden_Gate_1.0.0:1	urn:LSID:wicgr.hapmap.org:Assay:558323:1	urn:lsid:dcc.hapmap.org:Panel:CEPH-30-trios:1	QC+
rs17868650	C/T	Chr4	118734058	0	ncbi_b34	broad	urn:LSID:illumina.hapmap.org:Protocol:Golden_Gate_1.0.0:1	urn:LSID:wicgr.hapmap.org:Assay:776322:1	urn:lsid:dcc.hapmap.org:Panel:CEPH-30-trios:1	QC+
rs10013771	C/T	Chr4	118897320	0	ncbi_b34	broad	urn:LSID:illumina.hapmap.org:Protocol:Golden_Gate_1.0.0:1	urn:LSID:wicgr.hapmap.org:Assay:557962:1	urn:lsid:dcc.hapmap.org:Panel:CEPH-30-trios:1	QC+
rs2389402	C/G	Chr4	119115777	0	ncbi_b34	broad	urn:LSID:illumina.hapmap.org:Protocol:Golden_Gate_1.0.0:1	urn:LSID:wicgr.hapmap.org:Assay:310878:1	urn:lsid:dcc.hapmap.org:Panel:CEPH-30-trios:1	QC+
rs17861882	A/G	Chr4	118796060	0	ncbi_b34	broad	urn:LSID:illumina.hapmap.org:Protocol:Golden_Gate_1.0.0:1	urn:LSID:wicgr.hapmap.org:Assay:558544:1	urn:lsid:dcc.hapmap.org:Panel:CEPH-30-trios:1	QC+
rs7439423	A/G	Chr4	118721439	0	ncbi_b34	broad	urn:LSID:illumina.hapmap.org:Protocol:Golden_Gate_1.0.0:1	urn:LSID:wicgr.hapmap.org:Assay:370945:1	urn:lsid:dcc.hapmap.org:Panel:CEPH-30-trios:1	QC+
TagSNPs found by ER in HAPMAP.ENm013_7q21p13.twolevel_haplotypes (Fig 4)
rs#	SNPalleles	chrom	pos	strand	genome_build	center	protLSID	assayLSID	panelLSID	QC_code
rs17864915	C/T	Chr7	89409309	0	ncbi_b34	broad	urn:lsid:wicgr.hapmap.org:Protocol:genotype_protocol_1:1	urn:lsid:wicgr.hapmap.org:Assay:HapMap_Encode-BI109897:1	urn:lsid:dcc.hapmap.org:Panel:CEPH-30-trios:1	QC+
rs6978118	A/T	Chr7	89412270	0	ncbi_b34	broad	urn:LSID:illumina.hapmap.org:Protocol:Golden_Gate_1.0.0:1	urn:lsid:wicgr.hapmap.org:Assay:309193:1	urn:lsid:dcc.hapmap.org:Panel:CEPH-30-trios:1	QC+
rs7800716	C/T	Chr7	89413890	0	ncbi_b34	broad	urn:LSID:illumina.hapmap.org:Protocol:Golden_Gate_1.0.0:1	urn:lsid:wicgr.hapmap.org:Assay:309195:1	urn:lsid:dcc.hapmap.org:Panel:CEPH-30-trios:1	QC+
rs10251952	A/G	Chr7	89418780	0	ncbi_b34	broad	urn:LSID:illumina.hapmap.org:Protocol:Golden_Gate_1.0.0:1	urn:LSID:wicgr.hapmap.org:Assay:558125:1	urn:lsid:dcc.hapmap.org:Panel:CEPH-30-trios:1	QC+
rs17863032	C/T	Chr7	89420029	0	ncbi_b34	broad	urn:LSID:illumina.hapmap.org:Protocol:Golden_Gate_1.0.0:1	urn:LSID:wicgr.hapmap.org:Assay:557235:1	urn:lsid:dcc.hapmap.org:Panel:CEPH-30-trios:1	QC+
rs17874780	A/G	Chr7	89426383	0	ncbi_b34	broad	urn:LSID:illumina.hapmap.org:Protocol:Golden_Gate_1.0.0:1	urn:LSID:wicgr.hapmap.org:Assay:557240:1	urn:lsid:dcc.hapmap.org:Panel:CEPH-30-trios:1	QC+
rs17866019	A/G	Chr7	89433115	0	ncbi_b34	broad	urn:LSID:illumina.hapmap.org:Protocol:Golden_Gate_1.0.0:1	urn:LSID:wicgr.hapmap.org:Assay:775602:1	urn:lsid:dcc.hapmap.org:Panel:CEPH-30-trios:1	QC+
rs2214830	A/G	Chr7	89435891	0	ncbi_b34	broad	urn:LSID:illumina.hapmap.org:Protocol:Golden_Gate_1.0.0:1	urn:lsid:wicgr.hapmap.org:Assay:309218:1	urn:lsid:dcc.hapmap.org:Panel:CEPH-30-trios:1	QC+
rs17870043	C/T	Chr7	89437122	0	ncbi_b34	broad	urn:LSID:illumina.hapmap.org:Protocol:Golden_Gate_1.0.0:1	urn:LSID:wicgr.hapmap.org:Assay:775605:1	urn:lsid:dcc.hapmap.org:Panel:CEPH-30-trios:1	QC+
rs2374255	G/T	Chr7	89438792	0	ncbi_b34	broad	urn:LSID:illumina.hapmap.org:Protocol:Golden_Gate_1.0.0:1	urn:LSID:wicgr.hapmap.org:Assay:310265:1	urn:lsid:dcc.hapmap.org:Panel:CEPH-30-trios:1	QC+
rs17867588	C/T	Chr7	89441483	0	ncbi_b34	broad	urn:LSID:illumina.hapmap.org:Protocol:Golden_Gate_1.0.0:1	urn:LSID:wicgr.hapmap.org:Assay:558907:1	urn:lsid:dcc.hapmap.org:Panel:CEPH-30-trios:1	QC+
rs1541428	A/G	Chr7	89448308	0	ncbi_b34	broad	urn:LSID:illumina.hapmap.org:Protocol:Golden_Gate_1.0.0:1	urn:lsid:wicgr.hapmap.org:Assay:309239:1	urn:lsid:dcc.hapmap.org:Panel:CEPH-30-trios:1	QC+
rs17866303	C/T	Chr7	89448797	0	ncbi_b34	broad	urn:LSID:illumina.hapmap.org:Protocol:Golden_Gate_1.0.0:1	urn:LSID:wicgr.hapmap.org:Assay:775614:1	urn:lsid:dcc.hapmap.org:Panel:CEPH-30-trios:1	QC+
rs2188234	A/G	Chr7	89450838	0	ncbi_b34	perlegen	urn:lsid:perlegen.hapmap.org:Protocol:Genotyping_1.0.0:1	urn:lsid:perlegen.hapmap.org:Assay:PS03974141:1	urn:lsid:dcc.hapmap.org:Panel:CEPH-30-trios:1	QC+
rs17866260	A/G	Chr7	89452558	0	ncbi_b34	broad	urn:LSID:illumina.hapmap.org:Protocol:Golden_Gate_1.0.0:1	urn:LSID:wicgr.hapmap.org:Assay:775619:1	urn:lsid:dcc.hapmap.org:Panel:CEPH-30-trios:1	QC+
rs194503	C/T	Chr7	89453113	0	ncbi_b34	perlegen	urn:lsid:perlegen.hapmap.org:Protocol:Genotyping_1.0.0:1	urn:lsid:perlegen.hapmap.org:Assay:PS03974145:1	urn:lsid:dcc.hapmap.org:Panel:CEPH-30-trios:1	QC+
rs1117986	C/T	Chr7	89460637	0	ncbi_b34	broad	urn:LSID:illumina.hapmap.org:Protocol:Golden_Gate_1.0.0:1	urn:lsid:wicgr.hapmap.org:Assay:309257:1	urn:lsid:dcc.hapmap.org:Panel:CEPH-30-trios:1	QC+
rs17863962	G/T	Chr7	89479305	0	ncbi_b34	broad	urn:LSID:illumina.hapmap.org:Protocol:Golden_Gate_1.0.0:1	urn:LSID:wicgr.hapmap.org:Assay:557282:1	urn:lsid:dcc.hapmap.org:Panel:CEPH-30-trios:1	QC+
rs17863963	C/T	Chr7	89479380	0	ncbi_b34	broad	urn:LSID:illumina.hapmap.org:Protocol:Golden_Gate_1.0.0:1	urn:LSID:wicgr.hapmap.org:Assay:557283:1	urn:lsid:dcc.hapmap.org:Panel:CEPH-30-trios:1	QC+
rs11563558	C/G	Chr7	89479893	0	ncbi_b34	broad	urn:LSID:illumina.hapmap.org:Protocol:Golden_Gate_1.0.0:1	urn:LSID:wicgr.hapmap.org:Assay:557284:1	urn:lsid:dcc.hapmap.org:Panel:CEPH-30-trios:1	QC+
rs12669410	C/T	Chr7	89506867	0	ncbi_b34	broad	urn:LSID:illumina.hapmap.org:Protocol:Golden_Gate_1.0.0:1	urn:LSID:wicgr.hapmap.org:Assay:777130:1	urn:lsid:dcc.hapmap.org:Panel:CEPH-30-trios:1	QC+
rs17866234	A/C	Chr7	89510199	0	ncbi_b34	broad	urn:LSID:illumina.hapmap.org:Protocol:Golden_Gate_1.0.0:1	urn:LSID:wicgr.hapmap.org:Assay:775702:1	urn:lsid:dcc.hapmap.org:Panel:CEPH-30-trios:1	QC+
rs10262748	A/C	Chr7	89521748	0	ncbi_b34	broad	urn:lsid:wicgr.hapmap.org:Protocol:genotype_protocol_1:1	urn:lsid:wicgr.hapmap.org:Assay:HapMap_Encode-BI110104:1	urn:lsid:dcc.hapmap.org:Panel:CEPH-30-trios:1	QC+
rs11563911	C/T	Chr7	89524535	0	ncbi_b34	broad	urn:LSID:illumina.hapmap.org:Protocol:Golden_Gate_1.0.0:1	urn:LSID:wicgr.hapmap.org:Assay:775725:1	urn:lsid:dcc.hapmap.org:Panel:CEPH-30-trios:1	QC+
rs17869452	G/T	Chr7	89538495	0	ncbi_b34	broad	urn:LSID:illumina.hapmap.org:Protocol:Golden_Gate_1.0.0:1	urn:LSID:wicgr.hapmap.org:Assay:777141:1	urn:lsid:dcc.hapmap.org:Panel:CEPH-30-trios:1	QC+
rs17867087	C/T	Chr7	89538569	0	ncbi_b34	broad	urn:LSID:illumina.hapmap.org:Protocol:Golden_Gate_1.0.0:1	urn:LSID:wicgr.hapmap.org:Assay:777142:1	urn:lsid:dcc.hapmap.org:Panel:CEPH-30-trios:1	QC+
rs3761803	A/T	Chr7	89538920	0	ncbi_b34	perlegen	urn:lsid:perlegen.hapmap.org:Protocol:Genotyping_1.0.0:1	urn:lsid:perlegen.hapmap.org:Assay:PS03974231:1	urn:lsid:dcc.hapmap.org:Panel:CEPH-30-trios:1	QC+
rs2027967	A/C	Chr7	89542563	0	ncbi_b34	perlegen	urn:lsid:perlegen.hapmap.org:Protocol:Genotyping_1.0.0:1	urn:lsid:perlegen.hapmap.org:Assay:PS03974239:1	urn:lsid:dcc.hapmap.org:Panel:CEPH-30-trios:1	QC+
rs6948139	A/T	Chr7	89549810	0	ncbi_b34	broad	urn:LSID:illumina.hapmap.org:Protocol:Golden_Gate_1.0.0:1	urn:lsid:wicgr.hapmap.org:Assay:309339:1	urn:lsid:dcc.hapmap.org:Panel:CEPH-30-trios:1	QC+
rs17869756	A/G	Chr7	89556630	0	ncbi_b34	broad	urn:LSID:illumina.hapmap.org:Protocol:Golden_Gate_1.0.0:1	urn:LSID:wicgr.hapmap.org:Assay:777146:1	urn:lsid:dcc.hapmap.org:Panel:CEPH-30-trios:1	QC+
TagSNPs found by ER in HAPMAP.ENm014_7q31p33.twolevel_haplotypes (Fig 4)
rs#	SNPalleles	chrom	pos	strand	genome_build	center	protLSID	assayLSID	panelLSID	QC_code
rs17865928	A/G	Chr7	126145978	0	ncbi_b34	broad	urn:LSID:illumina.hapmap.org:Protocol:Golden_Gate_1.0.0:1	urn:LSID:wicgr.hapmap.org:Assay:775993:1	urn:lsid:dcc.hapmap.org:Panel:CEPH-30-trios:1	QC+
rs1204574	C/G	Chr7	126152390	0	ncbi_b34	broad	urn:LSID:illumina.hapmap.org:Protocol:Golden_Gate_1.0.0:1	urn:lsid:wicgr.hapmap.org:Assay:309665:1	urn:lsid:dcc.hapmap.org:Panel:CEPH-30-trios:1	QC+
rs17865483	A/T	Chr7	126176365	0	ncbi_b34	broad	urn:LSID:illumina.hapmap.org:Protocol:Golden_Gate_1.0.0:1	urn:LSID:wicgr.hapmap.org:Assay:776011:1	urn:lsid:dcc.hapmap.org:Panel:CEPH-30-trios:1	QC+
rs11563362	C/T	Chr7	126179466	0	ncbi_b34	perlegen	urn:lsid:perlegen.hapmap.org:Protocol:Genotyping_1.0.0:1	urn:lsid:perlegen.hapmap.org:Assay:PS00528259:1	urn:lsid:dcc.hapmap.org:Panel:CEPH-30-trios:1	QC+
rs17864090	A/G	Chr7	126193904	0	ncbi_b34	broad	urn:lsid:wicgr.hapmap.org:Protocol:genotype_protocol_1:1	urn:lsid:wicgr.hapmap.org:Assay:HapMap_Encode-BI192821:1	urn:lsid:dcc.hapmap.org:Panel:CEPH-30-trios:1	QC+
rs6967262	G/T	Chr7	126219337	0	ncbi_b34	broad	urn:LSID:illumina.hapmap.org:Protocol:Golden_Gate_1.0.0:1	urn:lsid:wicgr.hapmap.org:Assay:309754:1	urn:lsid:dcc.hapmap.org:Panel:CEPH-30-trios:1	QC+
rs7811292	G/T	Chr7	126225165	0	ncbi_b34	broad	urn:LSID:illumina.hapmap.org:Protocol:Golden_Gate_1.0.0:1	urn:lsid:wicgr.hapmap.org:Assay:309757:1	urn:lsid:dcc.hapmap.org:Panel:CEPH-30-trios:1	QC+
rs17875028	C/G	Chr7	126225966	0	ncbi_b34	broad	urn:LSID:illumina.hapmap.org:Protocol:Golden_Gate_1.0.0:1	urn:LSID:wicgr.hapmap.org:Assay:777691:1	urn:lsid:dcc.hapmap.org:Panel:CEPH-30-trios:1	QC+
rs17866101	C/T	Chr7	126233699	0	ncbi_b34	broad	urn:LSID:illumina.hapmap.org:Protocol:Golden_Gate_1.0.0:1	urn:LSID:wicgr.hapmap.org:Assay:776040:1	urn:lsid:dcc.hapmap.org:Panel:CEPH-30-trios:1	QC+
rs3808126	A/T	Chr7	126235122	0	ncbi_b34	broad	urn:LSID:illumina.hapmap.org:Protocol:Golden_Gate_1.0.0:1	urn:lsid:wicgr.hapmap.org:Assay:309766:1	urn:lsid:dcc.hapmap.org:Panel:CEPH-30-trios:1	QC+
rs17865135	A/G	Chr7	126244971	0	ncbi_b34	broad	urn:LSID:illumina.hapmap.org:Protocol:Golden_Gate_1.0.0:1	urn:LSID:wicgr.hapmap.org:Assay:777719:1	urn:lsid:dcc.hapmap.org:Panel:CEPH-30-trios:1	QC+
rs17866240	A/G	Chr7	126245175	0	ncbi_b34	broad	urn:LSID:illumina.hapmap.org:Protocol:Golden_Gate_1.0.0:1	urn:LSID:wicgr.hapmap.org:Assay:777720:1	urn:lsid:dcc.hapmap.org:Panel:CEPH-30-trios:1	QC+
rs11563748	C/T	Chr7	126254724	0	ncbi_b34	broad	urn:LSID:illumina.hapmap.org:Protocol:Golden_Gate_1.0.0:1	urn:LSID:wicgr.hapmap.org:Assay:557696:1	urn:lsid:dcc.hapmap.org:Panel:CEPH-30-trios:1	QC+
rs17865284	A/G	Chr7	126258441	0	ncbi_b34	broad	urn:lsid:wicgr.hapmap.org:Protocol:genotype_protocol_1:1	urn:LSID:wicgr.hapmap.org:Assay:HapMap_Encode_II-Broad437269:1	urn:lsid:dcc.hapmap.org:Panel:CEPH-30-trios:1	QC+
rs17869567	G/T	Chr7	126262753	0	ncbi_b34	broad	urn:LSID:illumina.hapmap.org:Protocol:Golden_Gate_1.0.0:1	urn:LSID:wicgr.hapmap.org:Assay:777746:1	urn:lsid:dcc.hapmap.org:Panel:CEPH-30-trios:1	QC+
rs17865226	A/G	Chr7	126265699	0	ncbi_b34	broad	urn:LSID:illumina.hapmap.org:Protocol:Golden_Gate_1.0.0:1	urn:LSID:wicgr.hapmap.org:Assay:777753:1	urn:lsid:dcc.hapmap.org:Panel:CEPH-30-trios:1	QC+
rs11563736	C/G	Chr7	126268348	0	ncbi_b34	perlegen	urn:lsid:perlegen.hapmap.org:Protocol:Genotyping_1.0.0:1	urn:lsid:perlegen.hapmap.org:Assay:PS00528401:1	urn:lsid:dcc.hapmap.org:Panel:CEPH-30-trios:1	QC+
rs17867755	A/G	Chr7	126274371	0	ncbi_b34	broad	urn:LSID:illumina.hapmap.org:Protocol:Golden_Gate_1.0.0:1	urn:LSID:wicgr.hapmap.org:Assay:557708:1	urn:lsid:dcc.hapmap.org:Panel:CEPH-30-trios:1	QC+
rs12154261	A/C	Chr7	126280887	0	ncbi_b34	broad	urn:lsid:wicgr.hapmap.org:Protocol:genotype_protocol_1:1	urn:lsid:wicgr.hapmap.org:Assay:HapMap_Encode-BI195761:1	urn:lsid:dcc.hapmap.org:Panel:CEPH-30-trios:1	QC+
rs17869247	C/T	Chr7	126281286	0	ncbi_b34	broad	urn:LSID:illumina.hapmap.org:Protocol:Golden_Gate_1.0.0:1	urn:LSID:wicgr.hapmap.org:Assay:777786:1	urn:lsid:dcc.hapmap.org:Panel:CEPH-30-trios:1	QC+
rs10239617	G/T	Chr7	126284103	0	ncbi_b34	broad	urn:LSID:illumina.hapmap.org:Protocol:Golden_Gate_1.0.0:1	urn:LSID:wicgr.hapmap.org:Assay:559326:1	urn:lsid:dcc.hapmap.org:Panel:CEPH-30-trios:1	QC+
rs17862288	A/C	Chr7	126287697	0	ncbi_b34	broad	urn:LSID:illumina.hapmap.org:Protocol:Golden_Gate_1.0.0:1	urn:LSID:wicgr.hapmap.org:Assay:557719:1	urn:lsid:dcc.hapmap.org:Panel:CEPH-30-trios:1	QC+
rs6965269	A/G	Chr7	126298276	0	ncbi_b34	broad	urn:LSID:illumina.hapmap.org:Protocol:Golden_Gate_1.0.0:1	urn:lsid:wicgr.hapmap.org:Assay:309846:1	urn:lsid:dcc.hapmap.org:Panel:CEPH-30-trios:1	QC+
rs17866780	A/G	Chr7	126301073	0	ncbi_b34	broad	urn:LSID:illumina.hapmap.org:Protocol:Golden_Gate_1.0.0:1	urn:LSID:wicgr.hapmap.org:Assay:776067:1	urn:lsid:dcc.hapmap.org:Panel:CEPH-30-trios:1	QC+
rs10282337	C/T	Chr7	126310627	0	ncbi_b34	broad	urn:LSID:illumina.hapmap.org:Protocol:Golden_Gate_1.0.0:1	urn:LSID:wicgr.hapmap.org:Assay:558034:1	urn:lsid:dcc.hapmap.org:Panel:CEPH-30-trios:1	QC+
rs17862299	A/G	Chr7	126315739	0	ncbi_b34	broad	urn:LSID:illumina.hapmap.org:Protocol:Golden_Gate_1.0.0:1	urn:LSID:wicgr.hapmap.org:Assay:557739:1	urn:lsid:dcc.hapmap.org:Panel:CEPH-30-trios:1	QC+
rs17862300	C/T	Chr7	126316138	0	ncbi_b34	broad	urn:lsid:wicgr.hapmap.org:Protocol:genotype_protocol_1:1	urn:lsid:wicgr.hapmap.org:Assay:HapMap_Encode-BI196829:1	urn:lsid:dcc.hapmap.org:Panel:CEPH-30-trios:1	QC+
rs17869487	C/T	Chr7	126324590	0	ncbi_b34	broad	urn:lsid:wicgr.hapmap.org:Protocol:genotype_protocol_1:1	urn:LSID:wicgr.hapmap.org:Assay:HapMap_Encode_II-Broad442703:1	urn:lsid:dcc.hapmap.org:Panel:CEPH-30-trios:1	QC+
rs11760208	A/G	Chr7	126327989	0	ncbi_b34	broad	urn:LSID:illumina.hapmap.org:Protocol:Golden_Gate_1.0.0:1	urn:LSID:wicgr.hapmap.org:Assay:557747:1	urn:lsid:dcc.hapmap.org:Panel:CEPH-30-trios:1	QC+
rs17865142	C/T	Chr7	126335766	0	ncbi_b34	broad	urn:LSID:illumina.hapmap.org:Protocol:Golden_Gate_1.0.0:1	urn:LSID:wicgr.hapmap.org:Assay:776091:1	urn:lsid:dcc.hapmap.org:Panel:CEPH-30-trios:1	QC+
TagSNPs found by ER in HAPMAP.ENr112_2p16p3.twolevel_haplotypes (Fig 4)
rs#	SNPalleles	chrom	pos	strand	genome_build	center	protLSID	assayLSID	panelLSID	QC_code
rs7425424	A/G	Chr2	51633336	0	ncbi_b34	broad	urn:lsid:wicgr.hapmap.org:Protocol:genotype_protocol_1:1	urn:lsid:wicgr.hapmap.org:Assay:HapMap_EncodeCleanup-rs7425424_116.4:1	urn:lsid:dcc.hapmap.org:Panel:CEPH-30-trios:1	QC+
rs1206397	A/C	Chr2	51642273	0	ncbi_b34	mcgill-gqic	urn:LSID:illumina.hapmap.org:Protocol:Golden_Gate_1.0.0:1	urn:LSID:mcgill-gqic.hapmap.org:Assay:307182:1	urn:lsid:dcc.hapmap.org:Panel:CEPH-30-trios:1	QC+
rs1528800	A/G	Chr2	51642676	0	ncbi_b34	mcgill-gqic	urn:LSID:illumina.hapmap.org:Protocol:Golden_Gate_1.0.0:1	urn:LSID:mcgill-gqic.hapmap.org:Assay:307183:1	urn:lsid:dcc.hapmap.org:Panel:CEPH-30-trios:1	QC+
rs2103316	A/T	Chr2	51658045	0	ncbi_b34	mcgill-gqic	urn:LSID:illumina.hapmap.org:Protocol:Golden_Gate_1.1.0:1	urn:LSID:mcgill-gqic.hapmap.org:Assay:1317381:1	urn:lsid:dcc.hapmap.org:Panel:CEPH-30-trios:1	QC+
rs17864490	A/C	Chr2	51658762	0	ncbi_b34	mcgill-gqic	urn:LSID:illumina.hapmap.org:Protocol:Golden_Gate_1.0.0:1	urn:LSID:mcgill-gqic.hapmap.org:Assay:555523:1	urn:lsid:dcc.hapmap.org:Panel:CEPH-30-trios:1	QC+
rs2160407	C/T	Chr2	51665921	0	ncbi_b34	mcgill-gqic	urn:LSID:illumina.hapmap.org:Protocol:Golden_Gate_1.0.0:1	urn:LSID:mcgill-gqic.hapmap.org:Assay:307210:1	urn:lsid:dcc.hapmap.org:Panel:CEPH-30-trios:1	QC+
rs1206399	A/T	Chr2	51669575	0	ncbi_b34	mcgill-gqic	urn:LSID:illumina.hapmap.org:Protocol:Golden_Gate_1.0.0:1	urn:LSID:mcgill-gqic.hapmap.org:Assay:307222:1	urn:lsid:dcc.hapmap.org:Panel:CEPH-30-trios:1	QC+
rs11563176	C/G	Chr2	51673432	0	ncbi_b34	mcgill-gqic	urn:LSID:illumina.hapmap.org:Protocol:Golden_Gate_1.1.0:1	urn:LSID:mcgill-gqic.hapmap.org:Assay:1316377:1	urn:lsid:dcc.hapmap.org:Panel:CEPH-30-trios:1	QC+
rs11887234	A/G	Chr2	51680381	0	ncbi_b34	mcgill-gqic	urn:LSID:illumina.hapmap.org:Protocol:Golden_Gate_1.1.0:1	urn:LSID:mcgill-gqic.hapmap.org:Assay:1019620:1	urn:lsid:dcc.hapmap.org:Panel:CEPH-30-trios:1	QC+
rs11563046	C/T	Chr2	51687615	0	ncbi_b34	mcgill-gqic	urn:LSID:illumina.hapmap.org:Protocol:Golden_Gate_1.1.0:1	urn:LSID:mcgill-gqic.hapmap.org:Assay:1018675:1	urn:lsid:dcc.hapmap.org:Panel:CEPH-30-trios:1	QC+
rs6732200	C/T	Chr2	51688853	0	ncbi_b34	mcgill-gqic	urn:LSID:illumina.hapmap.org:Protocol:Golden_Gate_1.0.0:1	urn:LSID:mcgill-gqic.hapmap.org:Assay:307251:1	urn:lsid:dcc.hapmap.org:Panel:CEPH-30-trios:1	QC+
rs6728910	C/T	Chr2	51691674	0	ncbi_b34	mcgill-gqic	urn:LSID:illumina.hapmap.org:Protocol:Golden_Gate_1.0.0:1	urn:LSID:mcgill-gqic.hapmap.org:Assay:307256:1	urn:lsid:dcc.hapmap.org:Panel:CEPH-30-trios:1	QC+
rs17863606	A/C	Chr2	51704498	0	ncbi_b34	mcgill-gqic	urn:LSID:illumina.hapmap.org:Protocol:Golden_Gate_1.0.0:1	urn:LSID:mcgill-gqic.hapmap.org:Assay:555631:1	urn:lsid:dcc.hapmap.org:Panel:CEPH-30-trios:1	QC+
rs17863616	A/T	Chr2	51718980	0	ncbi_b34	mcgill-gqic	urn:LSID:illumina.hapmap.org:Protocol:Golden_Gate_1.0.0:1	urn:LSID:mcgill-gqic.hapmap.org:Assay:555668:1	urn:lsid:dcc.hapmap.org:Panel:CEPH-30-trios:1	QC+
rs1406420	A/T	Chr2	51726349	0	ncbi_b34	mcgill-gqic	urn:LSID:illumina.hapmap.org:Protocol:Golden_Gate_1.0.0:1	urn:LSID:mcgill-gqic.hapmap.org:Assay:307304:1	urn:lsid:dcc.hapmap.org:Panel:CEPH-30-trios:1	QC+
rs11683615	C/G	Chr2	51744383	0	ncbi_b34	mcgill-gqic	urn:LSID:illumina.hapmap.org:Protocol:Golden_Gate_1.1.0:1	urn:LSID:mcgill-gqic.hapmap.org:Assay:1019283:1	urn:lsid:dcc.hapmap.org:Panel:CEPH-30-trios:1	QC+
rs2950944	C/G	Chr2	51759841	0	ncbi_b34	mcgill-gqic	urn:LSID:illumina.hapmap.org:Protocol:Golden_Gate_1.0.0:1	urn:LSID:mcgill-gqic.hapmap.org:Assay:307354:1	urn:lsid:dcc.hapmap.org:Panel:CEPH-30-trios:1	QC+
rs11563159	G/T	Chr2	51760319	0	ncbi_b34	mcgill-gqic	urn:LSID:illumina.hapmap.org:Protocol:Golden_Gate_1.0.0:1	urn:LSID:mcgill-gqic.hapmap.org:Assay:846910:1	urn:lsid:dcc.hapmap.org:Panel:CEPH-30-trios:1	QC+
rs17868177	A/G	Chr2	51768443	0	ncbi_b34	mcgill-gqic	urn:LSID:illumina.hapmap.org:Protocol:Golden_Gate_1.0.0:1	urn:LSID:mcgill-gqic.hapmap.org:Assay:555738:1	urn:lsid:dcc.hapmap.org:Panel:CEPH-30-trios:1	QC+
rs17864543	C/G	Chr2	51773856	0	ncbi_b34	mcgill-gqic	urn:LSID:illumina.hapmap.org:Protocol:Golden_Gate_1.0.0:1	urn:LSID:mcgill-gqic.hapmap.org:Assay:555744:1	urn:lsid:dcc.hapmap.org:Panel:CEPH-30-trios:1	QC+
rs17862718	A/G	Chr2	51791278	0	ncbi_b34	mcgill-gqic	urn:LSID:illumina.hapmap.org:Protocol:Golden_Gate_1.0.0:1	urn:LSID:mcgill-gqic.hapmap.org:Assay:555769:1	urn:lsid:dcc.hapmap.org:Panel:CEPH-30-trios:1	QC+
rs11562969	C/T	Chr2	51834983	0	ncbi_b34	mcgill-gqic	urn:LSID:illumina.hapmap.org:Protocol:Golden_Gate_1.0.0:1	urn:LSID:mcgill-gqic.hapmap.org:Assay:846813:1	urn:lsid:dcc.hapmap.org:Panel:CEPH-30-trios:1	QC+
rs13420452	C/G	Chr2	51853861	0	ncbi_b34	mcgill-gqic	urn:LSID:illumina.hapmap.org:Protocol:Golden_Gate_1.1.0:1	urn:LSID:mcgill-gqic.hapmap.org:Assay:1019197:1	urn:lsid:dcc.hapmap.org:Panel:CEPH-30-trios:1	QC+
rs11563117	G/T	Chr2	51861975	0	ncbi_b34	mcgill-gqic	urn:LSID:illumina.hapmap.org:Protocol:Golden_Gate_1.0.0:1	urn:LSID:mcgill-gqic.hapmap.org:Assay:846887:1	urn:lsid:dcc.hapmap.org:Panel:CEPH-30-trios:1	QC+
rs17868214	A/G	Chr2	51885592	0	ncbi_b34	mcgill-gqic	urn:LSID:illumina.hapmap.org:Protocol:Golden_Gate_1.0.0:1	urn:LSID:mcgill-gqic.hapmap.org:Assay:555909:1	urn:lsid:dcc.hapmap.org:Panel:CEPH-30-trios:1	QC+
rs17864580	A/G	Chr2	51888767	0	ncbi_b34	mcgill-gqic	urn:LSID:illumina.hapmap.org:Protocol:Golden_Gate_1.0.0:1	urn:LSID:mcgill-gqic.hapmap.org:Assay:555915:1	urn:lsid:dcc.hapmap.org:Panel:CEPH-30-trios:1	QC+
rs17862749	C/T	Chr2	51894230	0	ncbi_b34	mcgill-gqic	urn:LSID:illumina.hapmap.org:Protocol:Golden_Gate_1.0.0:1	urn:LSID:mcgill-gqic.hapmap.org:Assay:555923:1	urn:lsid:dcc.hapmap.org:Panel:CEPH-30-trios:1	QC+
rs11563267	A/G	Chr2	51901133	0	ncbi_b34	mcgill-gqic	urn:LSID:illumina.hapmap.org:Protocol:Golden_Gate_1.0.0:1	urn:LSID:mcgill-gqic.hapmap.org:Assay:846956:1	urn:lsid:dcc.hapmap.org:Panel:CEPH-30-trios:1	QC+
rs17868222	C/G	Chr2	51917308	0	ncbi_b34	mcgill-gqic	urn:LSID:illumina.hapmap.org:Protocol:Golden_Gate_1.0.0:1	urn:LSID:mcgill-gqic.hapmap.org:Assay:555958:1	urn:lsid:dcc.hapmap.org:Panel:CEPH-30-trios:1	QC+
rs7569464	A/T	Chr2	51941151	0	ncbi_b34	mcgill-gqic	urn:LSID:illumina.hapmap.org:Protocol:Golden_Gate_1.0.0:1	urn:LSID:mcgill-gqic.hapmap.org:Assay:307503:1	urn:lsid:dcc.hapmap.org:Panel:CEPH-30-trios:1	QC+
TagSNPs found by ER in HAPMAP.ENr113_4q26.twolevel_haplotypes (Fig 4)
rs#	SNPalleles	chrom	pos	strand	genome_build	center	protLSID	assayLSID	panelLSID	QC_code
rs4075398	C/T	Chr4	118706772	0	ncbi_b34	broad	urn:LSID:illumina.hapmap.org:Protocol:Golden_Gate_1.0.0:1	urn:LSID:wicgr.hapmap.org:Assay:310396:1	urn:lsid:dcc.hapmap.org:Panel:CEPH-30-trios:1	QC+
rs10030239	C/T	Chr4	118707023	0	ncbi_b34	broad	urn:LSID:illumina.hapmap.org:Protocol:Golden_Gate_1.0.0:1	urn:LSID:wicgr.hapmap.org:Assay:559267:1	urn:lsid:dcc.hapmap.org:Panel:CEPH-30-trios:1	QC+
rs17865908	A/G	Chr4	118710239	0	ncbi_b34	broad	urn:LSID:illumina.hapmap.org:Protocol:Golden_Gate_1.0.0:1	urn:LSID:wicgr.hapmap.org:Assay:776289:1	urn:lsid:dcc.hapmap.org:Panel:CEPH-30-trios:1	QC+
rs17875018	A/T	Chr4	118710688	0	ncbi_b34	broad	urn:LSID:illumina.hapmap.org:Protocol:Golden_Gate_1.0.0:1	urn:LSID:wicgr.hapmap.org:Assay:776291:1	urn:lsid:dcc.hapmap.org:Panel:CEPH-30-trios:1	QC+
rs17867030	C/T	Chr4	118717615	0	ncbi_b34	broad	urn:lsid:wicgr.hapmap.org:Protocol:genotype_protocol_1:1	urn:LSID:wicgr.hapmap.org:Assay:HapMap_Encode_II-Broad348900:1	urn:lsid:dcc.hapmap.org:Panel:CEPH-30-trios:1	QC+
rs17869682	A/G	Chr4	118735190	0	ncbi_b34	broad	urn:LSID:illumina.hapmap.org:Protocol:Golden_Gate_1.0.0:1	urn:LSID:wicgr.hapmap.org:Assay:776324:1	urn:lsid:dcc.hapmap.org:Panel:CEPH-30-trios:1	QC+
rs7670263	A/C	Chr4	118736945	0	ncbi_b34	broad	urn:LSID:illumina.hapmap.org:Protocol:Golden_Gate_1.0.0:1	urn:LSID:wicgr.hapmap.org:Assay:310412:1	urn:lsid:dcc.hapmap.org:Panel:CEPH-30-trios:1	QC+
rs17865374	A/G	Chr4	118737324	0	ncbi_b34	broad	urn:LSID:illumina.hapmap.org:Protocol:Golden_Gate_1.0.0:1	urn:LSID:wicgr.hapmap.org:Assay:776327:1	urn:lsid:dcc.hapmap.org:Panel:CEPH-30-trios:1	QC+
rs17861813	C/G	Chr4	118753355	0	ncbi_b34	broad	urn:LSID:illumina.hapmap.org:Protocol:Golden_Gate_1.0.0:1	urn:LSID:wicgr.hapmap.org:Assay:558490:1	urn:lsid:dcc.hapmap.org:Panel:CEPH-30-trios:1	QC+
rs17866197	A/G	Chr4	118760897	0	ncbi_b34	broad	urn:LSID:illumina.hapmap.org:Protocol:Golden_Gate_1.0.0:1	urn:LSID:wicgr.hapmap.org:Assay:776365:1	urn:lsid:dcc.hapmap.org:Panel:CEPH-30-trios:1	QC+
rs10028318	C/T	Chr4	118761501	0	ncbi_b34	broad	urn:LSID:illumina.hapmap.org:Protocol:Golden_Gate_1.0.0:1	urn:LSID:wicgr.hapmap.org:Assay:559363:1	urn:lsid:dcc.hapmap.org:Panel:CEPH-30-trios:1	QC+
rs17861828	C/T	Chr4	118763077	0	ncbi_b34	broad	urn:LSID:illumina.hapmap.org:Protocol:Golden_Gate_1.0.0:1	urn:LSID:wicgr.hapmap.org:Assay:558502:1	urn:lsid:dcc.hapmap.org:Panel:CEPH-30-trios:1	QC+
rs17865010	A/G	Chr4	118765989	0	ncbi_b34	broad	urn:LSID:illumina.hapmap.org:Protocol:Golden_Gate_1.0.0:1	urn:LSID:wicgr.hapmap.org:Assay:776373:1	urn:lsid:dcc.hapmap.org:Panel:CEPH-30-trios:1	QC+
rs17869350	A/G	Chr4	118768913	0	ncbi_b34	broad	urn:LSID:illumina.hapmap.org:Protocol:Golden_Gate_1.0.0:1	urn:LSID:wicgr.hapmap.org:Assay:776381:1	urn:lsid:dcc.hapmap.org:Panel:CEPH-30-trios:1	QC+
rs10033314	C/G	Chr4	118773052	0	ncbi_b34	broad	urn:LSID:illumina.hapmap.org:Protocol:Golden_Gate_1.0.0:1	urn:LSID:wicgr.hapmap.org:Assay:559364:1	urn:lsid:dcc.hapmap.org:Panel:CEPH-30-trios:1	QC+
rs17866920	A/G	Chr4	118780462	0	ncbi_b34	broad	urn:LSID:illumina.hapmap.org:Protocol:Golden_Gate_1.0.0:1	urn:LSID:wicgr.hapmap.org:Assay:776404:1	urn:lsid:dcc.hapmap.org:Panel:CEPH-30-trios:1	QC+
rs4834616	A/G	Chr4	118781194	0	ncbi_b34	broad	urn:LSID:illumina.hapmap.org:Protocol:Golden_Gate_1.0.0:1	urn:lsid:wicgr.hapmap.org:Assay:310170:1	urn:lsid:dcc.hapmap.org:Panel:CEPH-30-trios:1	QC+
rs7671761	A/G	Chr4	118802426	0	ncbi_b34	broad	urn:LSID:illumina.hapmap.org:Protocol:Golden_Gate_1.0.0:1	urn:LSID:wicgr.hapmap.org:Assay:310475:1	urn:lsid:dcc.hapmap.org:Panel:CEPH-30-trios:1	QC+
rs17861887	C/T	Chr4	118802453	0	ncbi_b34	broad	urn:LSID:illumina.hapmap.org:Protocol:Golden_Gate_1.0.0:1	urn:LSID:wicgr.hapmap.org:Assay:558548:1	urn:lsid:dcc.hapmap.org:Panel:CEPH-30-trios:1	QC+
rs17867098	A/G	Chr4	118808766	0	ncbi_b34	broad	urn:LSID:illumina.hapmap.org:Protocol:Golden_Gate_1.0.0:1	urn:LSID:wicgr.hapmap.org:Assay:776458:1	urn:lsid:dcc.hapmap.org:Panel:CEPH-30-trios:1	QC+
rs17869549	C/T	Chr4	118813866	0	ncbi_b34	broad	urn:LSID:illumina.hapmap.org:Protocol:Golden_Gate_1.0.0:1	urn:LSID:wicgr.hapmap.org:Assay:778312:1	urn:lsid:dcc.hapmap.org:Panel:CEPH-30-trios:1	QC+
rs13347746	A/G	Chr4	118826869	0	ncbi_b34	broad	urn:lsid:wicgr.hapmap.org:Protocol:genotype_protocol_1:1	urn:LSID:wicgr.hapmap.org:Assay:HapMap_Encode_II-Broad356040:1	urn:lsid:dcc.hapmap.org:Panel:CEPH-30-trios:1	QC+
rs17861928	C/T	Chr4	118827857	0	ncbi_b34	broad	urn:LSID:illumina.hapmap.org:Protocol:Golden_Gate_1.0.0:1	urn:LSID:wicgr.hapmap.org:Assay:558579:1	urn:lsid:dcc.hapmap.org:Panel:CEPH-30-trios:1	QC+
rs17866924	C/T	Chr4	118838179	0	ncbi_b34	broad	urn:LSID:illumina.hapmap.org:Protocol:Golden_Gate_1.0.0:1	urn:LSID:wicgr.hapmap.org:Assay:778327:1	urn:lsid:dcc.hapmap.org:Panel:CEPH-30-trios:1	QC+
rs17861953	A/G	Chr4	118845539	0	ncbi_b34	broad	urn:LSID:illumina.hapmap.org:Protocol:Golden_Gate_1.0.0:1	urn:LSID:wicgr.hapmap.org:Assay:558599:1	urn:lsid:dcc.hapmap.org:Panel:CEPH-30-trios:1	QC+
rs17865497	G/T	Chr4	118848108	0	ncbi_b34	broad	urn:LSID:illumina.hapmap.org:Protocol:Golden_Gate_1.0.0:1	urn:LSID:wicgr.hapmap.org:Assay:778332:1	urn:lsid:dcc.hapmap.org:Panel:CEPH-30-trios:1	QC+
rs17865110	A/C	Chr4	118851806	0	ncbi_b34	broad	urn:lsid:wicgr.hapmap.org:Protocol:genotype_protocol_1:1	urn:LSID:wicgr.hapmap.org:Assay:HapMap_Encode_II-Broad357247:1	urn:lsid:dcc.hapmap.org:Panel:CEPH-30-trios:1	QC+
rs17867099	A/G	Chr4	118855352	0	ncbi_b34	broad	urn:LSID:illumina.hapmap.org:Protocol:Golden_Gate_1.0.0:1	urn:LSID:wicgr.hapmap.org:Assay:776552:1	urn:lsid:dcc.hapmap.org:Panel:CEPH-30-trios:1	QC+
rs17861972	A/G	Chr4	118860277	0	ncbi_b34	broad	urn:LSID:illumina.hapmap.org:Protocol:Golden_Gate_1.0.0:1	urn:LSID:wicgr.hapmap.org:Assay:558615:1	urn:lsid:dcc.hapmap.org:Panel:CEPH-30-trios:1	QC+
rs17861975	C/T	Chr4	118862726	0	ncbi_b34	broad	urn:LSID:illumina.hapmap.org:Protocol:Golden_Gate_1.0.0:1	urn:LSID:wicgr.hapmap.org:Assay:558618:1	urn:lsid:dcc.hapmap.org:Panel:CEPH-30-trios:1	QC+
TagSNPs found by metaSNP in HAPMAP.ENm013_7q21p13.trilevel_genotypes_missing (Fig 5)
rs#	SNPalleles	chrom	pos	strand	genome_build	center	protLSID	assayLSID	panelLSID	QC_code
rs10251227	G/T	Chr7	89504315	0	ncbi_b34	broad	urn:LSID:illumina.hapmap.org:Protocol:Golden_Gate_1.0.0:1	urn:LSID:wicgr.hapmap.org:Assay:558381:1	urn:lsid:dcc.hapmap.org:Panel:CEPH-30-trios:1	QC+
rs17864030	C/T	Chr7	89699366	0	ncbi_b34	broad	urn:LSID:illumina.hapmap.org:Protocol:Golden_Gate_1.0.0:1	urn:LSID:wicgr.hapmap.org:Assay:557479:1	urn:lsid:dcc.hapmap.org:Panel:CEPH-30-trios:1	QC+
rs11563920	A/G	Chr7	89496514	0	ncbi_b34	broad	urn:LSID:illumina.hapmap.org:Protocol:Golden_Gate_1.0.0:1	urn:LSID:wicgr.hapmap.org:Assay:557292:1	urn:lsid:dcc.hapmap.org:Panel:CEPH-30-trios:1	QC+
rs3810874	A/C	Chr7	89654886	0	ncbi_b34	broad	urn:LSID:illumina.hapmap.org:Protocol:Golden_Gate_1.0.0:1	urn:lsid:wicgr.hapmap.org:Assay:309442:1	urn:lsid:dcc.hapmap.org:Panel:CEPH-30-trios:1	QC+
rs4272289	A/G	Chr7	89848790	0	ncbi_b34	broad	urn:LSID:illumina.hapmap.org:Protocol:Golden_Gate_1.0.0:1	urn:lsid:wicgr.hapmap.org:Assay:309593:1	urn:lsid:dcc.hapmap.org:Panel:CEPH-30-trios:1	QC+
rs2374250	G/T	Chr7	89404188	0	ncbi_b34	broad	urn:LSID:illumina.hapmap.org:Protocol:Golden_Gate_1.0.0:1	urn:LSID:wicgr.hapmap.org:Assay:310253:1	urn:lsid:dcc.hapmap.org:Panel:CEPH-30-trios:1	QC+
rs1029365	A/G	Chr7	89524330	0	ncbi_b34	broad	urn:LSID:illumina.hapmap.org:Protocol:Golden_Gate_1.0.0:1	urn:lsid:wicgr.hapmap.org:Assay:309319:1	urn:lsid:dcc.hapmap.org:Panel:CEPH-30-trios:1	QC+
rs1978094	A/C	Chr7	89822891	0	ncbi_b34	broad	urn:LSID:illumina.hapmap.org:Protocol:Golden_Gate_1.0.0:1	urn:lsid:wicgr.hapmap.org:Assay:309568:1	urn:lsid:dcc.hapmap.org:Panel:CEPH-30-trios:1	QC+
rs9690273	G/T	Chr7	89830375	0	ncbi_b34	broad	urn:LSID:illumina.hapmap.org:Protocol:Golden_Gate_1.0.0:1	urn:LSID:wicgr.hapmap.org:Assay:558388:1	urn:lsid:dcc.hapmap.org:Panel:CEPH-30-trios:1	QC+
rs7794069	A/G	Chr7	89819520	0	ncbi_b34	perlegen	urn:lsid:perlegen.hapmap.org:Protocol:Genotyping_1.0.0:1	urn:lsid:perlegen.hapmap.org:Assay:PS03974531:1	urn:lsid:dcc.hapmap.org:Panel:CEPH-30-trios:1	QC+
rs10242197	C/T	Chr7	89871941	0	ncbi_b34	perlegen	urn:lsid:perlegen.hapmap.org:Protocol:Genotyping_1.0.0:1	urn:lsid:perlegen.hapmap.org:Assay:PS00512819:1	urn:lsid:dcc.hapmap.org:Panel:CEPH-30-trios:1	QC+
rs7787413	A/C	Chr7	89730005	0	ncbi_b34	perlegen	urn:lsid:perlegen.hapmap.org:Protocol:Genotyping_1.0.0:1	urn:lsid:perlegen.hapmap.org:Assay:PS03974471:1	urn:lsid:dcc.hapmap.org:Panel:CEPH-30-trios:1	QC+
rs12531694	G/T	Chr7	89633464	0	ncbi_b34	broad	urn:LSID:illumina.hapmap.org:Protocol:Golden_Gate_1.0.0:1	urn:LSID:wicgr.hapmap.org:Assay:557399:1	urn:lsid:dcc.hapmap.org:Panel:CEPH-30-trios:1	QC+
rs17874783	C/G	Chr7	89454350	0	ncbi_b34	broad	urn:LSID:illumina.hapmap.org:Protocol:Golden_Gate_1.0.0:1	urn:LSID:wicgr.hapmap.org:Assay:557264:1	urn:lsid:dcc.hapmap.org:Panel:CEPH-30-trios:1	QC+
rs12704517	A/C	Chr7	89508399	0	ncbi_b34	broad	urn:LSID:illumina.hapmap.org:Protocol:Golden_Gate_1.0.0:1	urn:LSID:wicgr.hapmap.org:Assay:557307:1	urn:lsid:dcc.hapmap.org:Panel:CEPH-30-trios:1	QC+
rs11563833	C/G	Chr7	89844962	0	ncbi_b34	broad	urn:LSID:illumina.hapmap.org:Protocol:Golden_Gate_1.0.0:1	urn:LSID:wicgr.hapmap.org:Assay:557599:1	urn:lsid:dcc.hapmap.org:Panel:CEPH-30-trios:1	QC+
rs7779628	A/T	Chr7	89619287	0	ncbi_b34	broad	urn:LSID:illumina.hapmap.org:Protocol:Golden_Gate_1.0.0:1	urn:lsid:wicgr.hapmap.org:Assay:309418:1	urn:lsid:dcc.hapmap.org:Panel:CEPH-30-trios:1	QC+
rs17863111	C/T	Chr7	89690710	0	ncbi_b34	broad	urn:LSID:illumina.hapmap.org:Protocol:Golden_Gate_1.0.0:1	urn:LSID:wicgr.hapmap.org:Assay:558935:1	urn:lsid:dcc.hapmap.org:Panel:CEPH-30-trios:1	QC+
rs6465273	A/G	Chr7	89845647	0	ncbi_b34	broad	urn:LSID:illumina.hapmap.org:Protocol:Golden_Gate_1.0.0:1	urn:lsid:wicgr.hapmap.org:Assay:309586:1	urn:lsid:dcc.hapmap.org:Panel:CEPH-30-trios:1	QC+
rs4727223	A/G	Chr7	89488394	0	ncbi_b34	broad	urn:LSID:illumina.hapmap.org:Protocol:Golden_Gate_1.0.0:1	urn:LSID:wicgr.hapmap.org:Assay:310275:1	urn:lsid:dcc.hapmap.org:Panel:CEPH-30-trios:1	QC+
rs177690	A/G	Chr7	89696485	0	ncbi_b34	broad	urn:LSID:illumina.hapmap.org:Protocol:Golden_Gate_1.0.0:1	urn:lsid:wicgr.hapmap.org:Assay:309470:1	urn:lsid:dcc.hapmap.org:Panel:CEPH-30-trios:1	QC+
rs11563844	C/T	Chr7	89768974	0	ncbi_b34	perlegen	urn:lsid:perlegen.hapmap.org:Protocol:Genotyping_1.0.0:1	urn:lsid:perlegen.hapmap.org:Assay:PS00512767:1	urn:lsid:dcc.hapmap.org:Panel:CEPH-30-trios:1	QC+
rs17861359	A/T	Chr7	89808110	0	ncbi_b34	broad	urn:LSID:illumina.hapmap.org:Protocol:Golden_Gate_1.0.0:1	urn:LSID:wicgr.hapmap.org:Assay:559463:1	urn:lsid:dcc.hapmap.org:Panel:CEPH-30-trios:1	QC+
rs17874678	G/T	Chr7	89500809	0	ncbi_b34	broad	urn:LSID:illumina.hapmap.org:Protocol:Golden_Gate_1.0.0:1	urn:LSID:wicgr.hapmap.org:Assay:558310:1	urn:lsid:dcc.hapmap.org:Panel:CEPH-30-trios:1	QC+
rs11563419	A/G	Chr7	89763063	0	ncbi_b34	perlegen	urn:lsid:perlegen.hapmap.org:Protocol:Genotyping_1.0.0:1	urn:lsid:perlegen.hapmap.org:Assay:PS00512763:1	urn:lsid:dcc.hapmap.org:Panel:CEPH-30-trios:1	QC+
rs17862175	C/T	Chr7	89654205	0	ncbi_b34	broad	urn:LSID:illumina.hapmap.org:Protocol:Golden_Gate_1.0.0:1	urn:LSID:wicgr.hapmap.org:Assay:557419:1	urn:lsid:dcc.hapmap.org:Panel:CEPH-30-trios:1	QC+
rs39286	A/C	Chr7	89404279	0	ncbi_b34	perlegen	urn:lsid:perlegen.hapmap.org:Protocol:Genotyping_1.0.0:1	urn:lsid:perlegen.hapmap.org:Assay:PS00512319:1	urn:lsid:dcc.hapmap.org:Panel:CEPH-30-trios:1	QC+
rs17875066	C/T	Chr7	89894611	0	ncbi_b34	broad	urn:LSID:illumina.hapmap.org:Protocol:Golden_Gate_1.0.0:1	urn:LSID:wicgr.hapmap.org:Assay:777574:1	urn:lsid:dcc.hapmap.org:Panel:CEPH-30-trios:1	QC+
rs17864915	C/T	Chr7	89409309	0	ncbi_b34	broad	urn:lsid:wicgr.hapmap.org:Protocol:genotype_protocol_1:1	urn:lsid:wicgr.hapmap.org:Assay:HapMap_Encode-BI109897:1	urn:lsid:dcc.hapmap.org:Panel:CEPH-30-trios:1	QC+
rs17866836	A/G	Chr7	89775189	0	ncbi_b34	broad	urn:lsid:wicgr.hapmap.org:Protocol:genotype_protocol_1:1	urn:LSID:wicgr.hapmap.org:Assay:HapMap_Encode_II-Broad415365:1	urn:lsid:dcc.hapmap.org:Panel:CEPH-30-trios:1	QC+
rs13221461	A/G	Chr7	89827171	0	ncbi_b34	broad	urn:LSID:illumina.hapmap.org:Protocol:Golden_Gate_1.0.0:1	urn:LSID:wicgr.hapmap.org:Assay:557586:1	urn:lsid:dcc.hapmap.org:Panel:CEPH-30-trios:1	QC+
rs17863064	C/G	Chr7	89545795	0	ncbi_b34	broad	urn:LSID:illumina.hapmap.org:Protocol:Golden_Gate_1.0.0:1	urn:LSID:wicgr.hapmap.org:Assay:557335:1	urn:lsid:dcc.hapmap.org:Panel:CEPH-30-trios:1	QC+
rs17863126	A/G	Chr7	89729424	0	ncbi_b34	broad	urn:LSID:illumina.hapmap.org:Protocol:Golden_Gate_1.0.0:1	urn:LSID:wicgr.hapmap.org:Assay:557503:1	urn:lsid:dcc.hapmap.org:Panel:CEPH-30-trios:1	QC+
rs6958448	C/G	Chr7	89888892	0	ncbi_b34	broad	urn:LSID:illumina.hapmap.org:Protocol:Golden_Gate_1.0.0:1	urn:lsid:wicgr.hapmap.org:Assay:309623:1	urn:lsid:dcc.hapmap.org:Panel:CEPH-30-trios:1	QC+
rs17862243	C/G	Chr7	89849443	0	ncbi_b34	broad	urn:LSID:illumina.hapmap.org:Protocol:Golden_Gate_1.0.0:1	urn:LSID:wicgr.hapmap.org:Assay:557605:1	urn:lsid:dcc.hapmap.org:Panel:CEPH-30-trios:1	QC+
rs10247140	A/G	Chr7	89873403	0	ncbi_b34	broad	urn:LSID:illumina.hapmap.org:Protocol:Golden_Gate_1.0.0:1	urn:LSID:wicgr.hapmap.org:Assay:558087:1	urn:lsid:dcc.hapmap.org:Panel:CEPH-30-trios:1	QC+
rs17867265	C/G	Chr7	89402965	0	ncbi_b34	broad	urn:LSID:illumina.hapmap.org:Protocol:Golden_Gate_1.0.0:1	urn:LSID:wicgr.hapmap.org:Assay:775552:1	urn:lsid:dcc.hapmap.org:Panel:CEPH-30-trios:1	QC+
rs11563430	A/G	Chr7	89630996	0	ncbi_b34	perlegen	urn:lsid:perlegen.hapmap.org:Protocol:Genotyping_1.0.0:1	urn:lsid:perlegen.hapmap.org:Assay:PS00512607:1	urn:lsid:dcc.hapmap.org:Panel:CEPH-30-trios:1	QC+
rs2286252	G/T	Chr7	89405209	0	ncbi_b34	broad	urn:LSID:illumina.hapmap.org:Protocol:Golden_Gate_1.0.0:1	urn:lsid:wicgr.hapmap.org:Assay:309180:1	urn:lsid:dcc.hapmap.org:Panel:CEPH-30-trios:1	QC+
rs6954816	A/G	Chr7	89882913	0	ncbi_b34	broad	urn:LSID:illumina.hapmap.org:Protocol:Golden_Gate_1.0.0:1	urn:lsid:wicgr.hapmap.org:Assay:309613:1	urn:lsid:dcc.hapmap.org:Panel:CEPH-30-trios:1	QC+
rs17863162	G/T	Chr7	89846836	0	ncbi_b34	broad	urn:LSID:illumina.hapmap.org:Protocol:Golden_Gate_1.0.0:1	urn:LSID:wicgr.hapmap.org:Assay:557601:1	urn:lsid:dcc.hapmap.org:Panel:CEPH-30-trios:1	QC+
rs17867577	C/T	Chr7	89408932	0	ncbi_b34	broad	urn:LSID:illumina.hapmap.org:Protocol:Golden_Gate_1.0.0:1	urn:LSID:wicgr.hapmap.org:Assay:557228:1	urn:lsid:dcc.hapmap.org:Panel:CEPH-30-trios:1	QC+
rs17867003	C/T	Chr7	89865642	0	ncbi_b34	broad	urn:LSID:illumina.hapmap.org:Protocol:Golden_Gate_1.0.0:1	urn:LSID:wicgr.hapmap.org:Assay:777533:1	urn:lsid:dcc.hapmap.org:Panel:CEPH-30-trios:1	QC+
rs17863948	A/G	Chr7	89429785	0	ncbi_b34	broad	urn:LSID:illumina.hapmap.org:Protocol:Golden_Gate_1.0.0:1	urn:LSID:wicgr.hapmap.org:Assay:558904:1	urn:lsid:dcc.hapmap.org:Panel:CEPH-30-trios:1	QC+
rs17866260	A/G	Chr7	89452558	0	ncbi_b34	broad	urn:LSID:illumina.hapmap.org:Protocol:Golden_Gate_1.0.0:1	urn:LSID:wicgr.hapmap.org:Assay:775619:1	urn:lsid:dcc.hapmap.org:Panel:CEPH-30-trios:1	QC+
rs17863026	C/T	Chr7	89400235	0	ncbi_b34	broad	urn:lsid:wicgr.hapmap.org:Protocol:genotype_protocol_1:1	urn:lsid:wicgr.hapmap.org:Assay:HapMap_Encode-BI174577:1	urn:lsid:dcc.hapmap.org:Panel:CEPH-30-trios:1	QC+
rs17869526	A/G	Chr7	89778805	0	ncbi_b34	broad	urn:lsid:wicgr.hapmap.org:Protocol:genotype_protocol_1:1	urn:LSID:wicgr.hapmap.org:Assay:HapMap_Encode_II-Broad415707:1	urn:lsid:dcc.hapmap.org:Panel:CEPH-30-trios:1	QC+
rs17867623	A/G	Chr7	89591304	0	ncbi_b34	broad	urn:lsid:wicgr.hapmap.org:Protocol:genotype_protocol_1:1	urn:lsid:wicgr.hapmap.org:Assay:HapMap_Encode-BI180359:1	urn:lsid:dcc.hapmap.org:Panel:CEPH-30-trios:1	QC+
rs17862234	G/T	Chr7	89814829	0	ncbi_b34	broad	urn:LSID:illumina.hapmap.org:Protocol:Golden_Gate_1.0.0:1	urn:LSID:wicgr.hapmap.org:Assay:557576:1	urn:lsid:dcc.hapmap.org:Panel:CEPH-30-trios:1	QC+
rs7800716	C/T	Chr7	89413890	0	ncbi_b34	broad	urn:LSID:illumina.hapmap.org:Protocol:Golden_Gate_1.0.0:1	urn:lsid:wicgr.hapmap.org:Assay:309195:1	urn:lsid:dcc.hapmap.org:Panel:CEPH-30-trios:1	QC+
TagSNPs found by metaSNP in HAPMAP.ENm014_7q31p33.trilevel_genotypes_missing (Fig 5)
rs#	SNPalleles	chrom	pos	strand	genome_build	center	protLSID	assayLSID	panelLSID	QC_code
rs1419392	A/G	Chr7	126499999	0	ncbi_b34	broad	urn:LSID:illumina.hapmap.org:Protocol:Golden_Gate_1.0.0:1	urn:lsid:wicgr.hapmap.org:Assay:310033:1	urn:lsid:dcc.hapmap.org:Panel:CEPH-30-trios:1	QC+
rs2023640	C/T	Chr7	126202545	0	ncbi_b34	broad	urn:LSID:illumina.hapmap.org:Protocol:Golden_Gate_1.0.0:1	urn:lsid:wicgr.hapmap.org:Assay:309734:1	urn:lsid:dcc.hapmap.org:Panel:CEPH-30-trios:1	QC+
rs2237776	A/G	Chr7	126166200	0	ncbi_b34	broad	urn:LSID:illumina.hapmap.org:Protocol:Golden_Gate_1.0.0:1	urn:lsid:wicgr.hapmap.org:Assay:309690:1	urn:lsid:dcc.hapmap.org:Panel:CEPH-30-trios:1	QC+
rs1204563	G/T	Chr7	126142879	0	ncbi_b34	broad	urn:LSID:illumina.hapmap.org:Protocol:Golden_Gate_1.0.0:1	urn:lsid:wicgr.hapmap.org:Assay:309646:1	urn:lsid:dcc.hapmap.org:Panel:CEPH-30-trios:1	QC+
rs17864141	A/T	Chr7	126346513	0	ncbi_b34	broad	urn:LSID:illumina.hapmap.org:Protocol:Golden_Gate_1.0.0:1	urn:LSID:wicgr.hapmap.org:Assay:557756:1	urn:lsid:dcc.hapmap.org:Panel:CEPH-30-trios:1	QC+
rs2518959	C/T	Chr7	126136763	0	ncbi_b34	broad	urn:LSID:illumina.hapmap.org:Protocol:Golden_Gate_1.0.0:1	urn:lsid:wicgr.hapmap.org:Assay:309633:1	urn:lsid:dcc.hapmap.org:Panel:CEPH-30-trios:1	QC+
rs7792594	A/G	Chr7	126439850	0	ncbi_b34	broad	urn:LSID:illumina.hapmap.org:Protocol:Golden_Gate_1.0.0:1	urn:lsid:wicgr.hapmap.org:Assay:309981:1	urn:lsid:dcc.hapmap.org:Panel:CEPH-30-trios:1	QC+
rs2237795	A/G	Chr7	126346653	0	ncbi_b34	broad	urn:LSID:illumina.hapmap.org:Protocol:Golden_Gate_1.0.0:1	urn:lsid:wicgr.hapmap.org:Assay:309887:1	urn:lsid:dcc.hapmap.org:Panel:CEPH-30-trios:1	QC+
rs3808117	A/C	Chr7	126399023	0	ncbi_b34	broad	urn:LSID:illumina.hapmap.org:Protocol:Golden_Gate_1.0.0:1	urn:lsid:wicgr.hapmap.org:Assay:309925:1	urn:lsid:dcc.hapmap.org:Panel:CEPH-30-trios:1	QC+
rs2237794	C/G	Chr7	126346076	0	ncbi_b34	broad	urn:LSID:illumina.hapmap.org:Protocol:Golden_Gate_1.0.0:1	urn:lsid:wicgr.hapmap.org:Assay:309886:1	urn:lsid:dcc.hapmap.org:Panel:CEPH-30-trios:1	QC+
rs17864197	C/T	Chr7	126534749	0	ncbi_b34	broad	urn:lsid:wicgr.hapmap.org:Protocol:genotype_protocol_1:1	urn:lsid:wicgr.hapmap.org:Assay:HapMap_Encode-BI204478:1	urn:lsid:dcc.hapmap.org:Panel:CEPH-30-trios:1	QC+
rs2402856	A/G	Chr7	126518010	0	ncbi_b34	broad	urn:LSID:illumina.hapmap.org:Protocol:Golden_Gate_1.0.0:1	urn:lsid:wicgr.hapmap.org:Assay:310047:1	urn:lsid:dcc.hapmap.org:Panel:CEPH-30-trios:1	QC+
rs1361955	C/G	Chr7	126312738	0	ncbi_b34	broad	urn:LSID:illumina.hapmap.org:Protocol:Golden_Gate_1.0.0:1	urn:LSID:wicgr.hapmap.org:Assay:310352:1	urn:lsid:dcc.hapmap.org:Panel:CEPH-30-trios:1	QC+
rs10954150	A/G	Chr7	126614519	0	ncbi_b34	broad	urn:lsid:wicgr.hapmap.org:Protocol:genotype_protocol_1:1	urn:lsid:wicgr.hapmap.org:Assay:HapMap_Encode-BI208532:1	urn:lsid:dcc.hapmap.org:Panel:CEPH-30-trios:1	QC+
TagSNPs found by metaSNP in HAPMAP.ENr112_2p16p3.trilevel_genotypes_missing (Fig 5)
rs#	SNPalleles	chrom	pos	strand	genome_build	center	protLSID	assayLSID	panelLSID	QC_code
rs13404762	C/T	Chr2	51639921	0	ncbi_b34	mcgill-gqic	urn:LSID:illumina.hapmap.org:Protocol:Golden_Gate_1.1.0:1	urn:LSID:mcgill-gqic.hapmap.org:Assay:1019680:1	urn:lsid:dcc.hapmap.org:Panel:CEPH-30-trios:1	QC+
rs2715077	G/T	Chr2	51756818	0	ncbi_b34	mcgill-gqic	urn:LSID:illumina.hapmap.org:Protocol:Golden_Gate_1.0.0:1	urn:LSID:mcgill-gqic.hapmap.org:Assay:307353:1	urn:lsid:dcc.hapmap.org:Panel:CEPH-30-trios:1	QC+
rs12464331	A/T	Chr2	51954683	0	ncbi_b34	mcgill-gqic	urn:LSID:illumina.hapmap.org:Protocol:Golden_Gate_1.1.0:1	urn:LSID:mcgill-gqic.hapmap.org:Assay:1019699:1	urn:lsid:dcc.hapmap.org:Panel:CEPH-30-trios:1	QC+
rs11125386	A/G	Chr2	52019843	0	ncbi_b34	mcgill-gqic	urn:LSID:illumina.hapmap.org:Protocol:Golden_Gate_1.1.0:1	urn:LSID:mcgill-gqic.hapmap.org:Assay:1018819:1	urn:lsid:dcc.hapmap.org:Panel:CEPH-30-trios:1	QC+
rs12465174	A/G	Chr2	51792026	0	ncbi_b34	mcgill-gqic	urn:LSID:illumina.hapmap.org:Protocol:Golden_Gate_1.1.0:1	urn:LSID:mcgill-gqic.hapmap.org:Assay:1019487:1	urn:lsid:dcc.hapmap.org:Panel:CEPH-30-trios:1	QC+
rs2217861	C/T	Chr2	52116768	0	ncbi_b34	mcgill-gqic	urn:LSID:illumina.hapmap.org:Protocol:Golden_Gate_1.0.0:1	urn:LSID:mcgill-gqic.hapmap.org:Assay:307674:1	urn:lsid:dcc.hapmap.org:Panel:CEPH-30-trios:1	QC+
rs6712068	A/G	Chr2	52058850	0	ncbi_b34	mcgill-gqic	urn:LSID:illumina.hapmap.org:Protocol:Golden_Gate_1.0.0:1	urn:LSID:mcgill-gqic.hapmap.org:Assay:307640:1	urn:lsid:dcc.hapmap.org:Panel:CEPH-30-trios:1	QC+
rs6721228	A/G	Chr2	51784973	0	ncbi_b34	mcgill-gqic	urn:LSID:illumina.hapmap.org:Protocol:Golden_Gate_1.0.0:1	urn:LSID:mcgill-gqic.hapmap.org:Assay:307388:1	urn:lsid:dcc.hapmap.org:Panel:CEPH-30-trios:1	QC+
rs10198564	C/T	Chr2	51950466	0	ncbi_b34	mcgill-gqic	urn:LSID:illumina.hapmap.org:Protocol:Golden_Gate_1.1.0:1	urn:LSID:mcgill-gqic.hapmap.org:Assay:1019499:1	urn:lsid:dcc.hapmap.org:Panel:CEPH-30-trios:1	QC+
rs12990624	A/G	Chr2	51673102	0	ncbi_b34	mcgill-gqic	urn:LSID:illumina.hapmap.org:Protocol:Golden_Gate_1.1.0:1	urn:LSID:mcgill-gqic.hapmap.org:Assay:1019115:1	urn:lsid:dcc.hapmap.org:Panel:CEPH-30-trios:1	QC+
rs10168197	C/G	Chr2	51809373	0	ncbi_b34	mcgill-gqic	urn:LSID:illumina.hapmap.org:Protocol:Golden_Gate_1.1.0:1	urn:LSID:mcgill-gqic.hapmap.org:Assay:1019199:1	urn:lsid:dcc.hapmap.org:Panel:CEPH-30-trios:1	QC+
rs12617029	C/T	Chr2	52020539	0	ncbi_b34	mcgill-gqic	urn:LSID:illumina.hapmap.org:Protocol:Golden_Gate_1.1.0:1	urn:LSID:mcgill-gqic.hapmap.org:Assay:1263066:1	urn:lsid:dcc.hapmap.org:Panel:CEPH-30-trios:1	QC+
rs13009036	C/T	Chr2	51643927	0	ncbi_b34	mcgill-gqic	urn:LSID:illumina.hapmap.org:Protocol:Golden_Gate_1.1.0:1	urn:LSID:mcgill-gqic.hapmap.org:Assay:1019145:1	urn:lsid:dcc.hapmap.org:Panel:CEPH-30-trios:1	QC+
rs11693054	A/G	Chr2	51925635	0	ncbi_b34	mcgill-gqic	urn:LSID:illumina.hapmap.org:Protocol:Golden_Gate_1.1.0:1	urn:LSID:mcgill-gqic.hapmap.org:Assay:1019491:1	urn:lsid:dcc.hapmap.org:Panel:CEPH-30-trios:1	QC+
rs12991224	C/T	Chr2	51916476	0	ncbi_b34	mcgill-gqic	urn:LSID:illumina.hapmap.org:Protocol:Golden_Gate_1.0.0:1	urn:LSID:mcgill-gqic.hapmap.org:Assay:847034:1	urn:lsid:dcc.hapmap.org:Panel:CEPH-30-trios:1	QC+
rs17863638	A/G	Chr2	51788734	0	ncbi_b34	mcgill-gqic	urn:LSID:illumina.hapmap.org:Protocol:Golden_Gate_1.1.0:1	urn:LSID:mcgill-gqic.hapmap.org:Assay:1263152:1	urn:lsid:dcc.hapmap.org:Panel:CEPH-30-trios:1	QC+
rs7572198	A/C	Chr2	51660307	0	ncbi_b34	mcgill-gqic	urn:LSID:illumina.hapmap.org:Protocol:Golden_Gate_1.0.0:1	urn:LSID:mcgill-gqic.hapmap.org:Assay:307197:1	urn:lsid:dcc.hapmap.org:Panel:CEPH-30-trios:1	QC+
TagSNPs found by metaSNP in HAPMAP.ENr113_4q26.trilevel_genotypes_missing (Fig 5)
rs#	SNPalleles	chrom	pos	strand	genome_build	center	protLSID	assayLSID	panelLSID	QC_code
rs9994648	C/T	Chr4	119129318	0	ncbi_b34	broad	urn:LSID:illumina.hapmap.org:Protocol:Golden_Gate_1.0.0:1	urn:LSID:wicgr.hapmap.org:Assay:557020:1	urn:lsid:dcc.hapmap.org:Panel:CEPH-30-trios:1	QC+
rs2635334	A/C	Chr4	118885139	0	ncbi_b34	broad	urn:LSID:illumina.hapmap.org:Protocol:Golden_Gate_1.0.0:1	urn:LSID:wicgr.hapmap.org:Assay:310561:1	urn:lsid:dcc.hapmap.org:Panel:CEPH-30-trios:1	QC+
rs923443	C/G	Chr4	118956327	0	ncbi_b34	broad	urn:LSID:illumina.hapmap.org:Protocol:Golden_Gate_1.0.0:1	urn:LSID:wicgr.hapmap.org:Assay:310681:1	urn:lsid:dcc.hapmap.org:Panel:CEPH-30-trios:1	QC+
rs17861881	A/G	Chr4	118794155	0	ncbi_b34	broad	urn:LSID:illumina.hapmap.org:Protocol:Golden_Gate_1.0.0:1	urn:LSID:wicgr.hapmap.org:Assay:558543:1	urn:lsid:dcc.hapmap.org:Panel:CEPH-30-trios:1	QC+
rs2635354	C/T	Chr4	118944533	0	ncbi_b34	perlegen	urn:lsid:perlegen.hapmap.org:Protocol:Genotyping_1.0.0:1	urn:lsid:perlegen.hapmap.org:Assay:PS03973122:1	urn:lsid:dcc.hapmap.org:Panel:CEPH-30-trios:1	QC+
rs13129382	C/T	Chr4	118964456	0	ncbi_b34	broad	urn:LSID:illumina.hapmap.org:Protocol:Golden_Gate_1.0.0:1	urn:LSID:wicgr.hapmap.org:Assay:558699:1	urn:lsid:dcc.hapmap.org:Panel:CEPH-30-trios:1	QC+
rs1948225	A/C	Chr4	118945542	0	ncbi_b34	broad	urn:LSID:illumina.hapmap.org:Protocol:Golden_Gate_1.0.0:1	urn:LSID:wicgr.hapmap.org:Assay:310665:1	urn:lsid:dcc.hapmap.org:Panel:CEPH-30-trios:1	QC+
rs7673828	A/G	Chr4	119051083	0	ncbi_b34	broad	urn:LSID:illumina.hapmap.org:Protocol:Golden_Gate_1.0.0:1	urn:LSID:wicgr.hapmap.org:Assay:310803:1	urn:lsid:dcc.hapmap.org:Panel:CEPH-30-trios:1	QC+
rs17861849	G/T	Chr4	118776326	0	ncbi_b34	broad	urn:LSID:illumina.hapmap.org:Protocol:Golden_Gate_1.0.0:1	urn:LSID:wicgr.hapmap.org:Assay:558518:1	urn:lsid:dcc.hapmap.org:Panel:CEPH-30-trios:1	QC+
rs4364329	C/T	Chr4	118817256	0	ncbi_b34	broad	urn:LSID:illumina.hapmap.org:Protocol:Golden_Gate_1.0.0:1	urn:LSID:wicgr.hapmap.org:Assay:310494:1	urn:lsid:dcc.hapmap.org:Panel:CEPH-30-trios:1	QC+
rs17862077	A/G	Chr4	119108679	0	ncbi_b34	broad	urn:LSID:illumina.hapmap.org:Protocol:Golden_Gate_1.0.0:1	urn:LSID:wicgr.hapmap.org:Assay:557195:1	urn:lsid:dcc.hapmap.org:Panel:CEPH-30-trios:1	QC+
rs2046782	C/T	Chr4	118894661	0	ncbi_b34	broad	urn:LSID:illumina.hapmap.org:Protocol:Golden_Gate_1.0.0:1	urn:LSID:wicgr.hapmap.org:Assay:310574:1	urn:lsid:dcc.hapmap.org:Panel:CEPH-30-trios:1	QC+
rs17861773	C/T	Chr4	118728003	0	ncbi_b34	broad	urn:LSID:illumina.hapmap.org:Protocol:Golden_Gate_1.0.0:1	urn:LSID:wicgr.hapmap.org:Assay:558456:1	urn:lsid:dcc.hapmap.org:Panel:CEPH-30-trios:1	QC+
rs17863861	A/G	Chr4	118953782	0	ncbi_b34	broad	urn:LSID:illumina.hapmap.org:Protocol:Golden_Gate_1.0.0:1	urn:LSID:wicgr.hapmap.org:Assay:558687:1	urn:lsid:dcc.hapmap.org:Panel:CEPH-30-trios:1	QC+
rs2029402	C/T	Chr4	119022607	0	ncbi_b34	broad	urn:LSID:illumina.hapmap.org:Protocol:Golden_Gate_1.0.0:1	urn:LSID:wicgr.hapmap.org:Assay:310770:1	urn:lsid:dcc.hapmap.org:Panel:CEPH-30-trios:1	QC+
rs4389632	A/G	Chr4	118726094	0	ncbi_b34	broad	urn:LSID:illumina.hapmap.org:Protocol:Golden_Gate_1.0.0:1	urn:LSID:wicgr.hapmap.org:Assay:310404:1	urn:lsid:dcc.hapmap.org:Panel:CEPH-30-trios:1	QC+
rs17867534	C/T	Chr4	119083446	0	ncbi_b34	broad	urn:LSID:illumina.hapmap.org:Protocol:Golden_Gate_1.0.0:1	urn:LSID:wicgr.hapmap.org:Assay:557190:1	urn:lsid:dcc.hapmap.org:Panel:CEPH-30-trios:1	QC+
rs12711052	G/T	Chr4	118777563	0	ncbi_b34	broad	urn:LSID:illumina.hapmap.org:Protocol:Golden_Gate_1.0.0:1	urn:LSID:wicgr.hapmap.org:Assay:558522:1	urn:lsid:dcc.hapmap.org:Panel:CEPH-30-trios:1	QC+
rs11562934	A/C	Chr4	118942017	0	ncbi_b34	broad	urn:LSID:illumina.hapmap.org:Protocol:Golden_Gate_1.0.0:1	urn:LSID:wicgr.hapmap.org:Assay:558674:1	urn:lsid:dcc.hapmap.org:Panel:CEPH-30-trios:1	QC+
rs11735055	C/T	Chr4	118822544	0	ncbi_b34	broad	urn:LSID:illumina.hapmap.org:Protocol:Golden_Gate_1.0.0:1	urn:LSID:wicgr.hapmap.org:Assay:558576:1	urn:lsid:dcc.hapmap.org:Panel:CEPH-30-trios:1	QC+
rs17867938	C/G	Chr4	118782653	0	ncbi_b34	broad	urn:LSID:illumina.hapmap.org:Protocol:Golden_Gate_1.0.0:1	urn:LSID:wicgr.hapmap.org:Assay:558090:1	urn:lsid:dcc.hapmap.org:Panel:CEPH-30-trios:1	QC+
rs7673546	A/G	Chr4	118908014	0	ncbi_b34	broad	urn:LSID:illumina.hapmap.org:Protocol:Golden_Gate_1.0.0:1	urn:LSID:wicgr.hapmap.org:Assay:310594:1	urn:lsid:dcc.hapmap.org:Panel:CEPH-30-trios:1	QC+
rs4339281	A/G	Chr4	118774379	0	ncbi_b34	broad	urn:LSID:illumina.hapmap.org:Protocol:Golden_Gate_1.0.0:1	urn:LSID:wicgr.hapmap.org:Assay:310442:1	urn:lsid:dcc.hapmap.org:Panel:CEPH-30-trios:1	QC+
rs1948244	A/G	Chr4	118982238	0	ncbi_b34	broad	urn:LSID:illumina.hapmap.org:Protocol:Golden_Gate_1.0.0:1	urn:LSID:wicgr.hapmap.org:Assay:507117:1	urn:lsid:dcc.hapmap.org:Panel:CEPH-30-trios:1	QC+
rs6818184	C/T	Chr4	119019546	0	ncbi_b34	broad	urn:LSID:affymetrix.hapmap.org:Protocol:genotype_protocol_1:1	urn:LSID:affymetrix.hapmap.org:Assay:2036875:1	urn:lsid:dcc.hapmap.org:Panel:CEPH-30-trios:1	QC+
rs7677268	C/T	Chr4	119000535	0	ncbi_b34	broad	urn:LSID:illumina.hapmap.org:Protocol:Golden_Gate_1.0.0:1	urn:LSID:wicgr.hapmap.org:Assay:310741:1	urn:lsid:dcc.hapmap.org:Panel:CEPH-30-trios:1	QC+
rs17868650	C/T	Chr4	118734058	0	ncbi_b34	broad	urn:LSID:illumina.hapmap.org:Protocol:Golden_Gate_1.0.0:1	urn:LSID:wicgr.hapmap.org:Assay:776322:1	urn:lsid:dcc.hapmap.org:Panel:CEPH-30-trios:1	QC+
rs17864386	C/G	Chr4	118985218	0	ncbi_b34	broad	urn:lsid:wicgr.hapmap.org:Protocol:genotype_protocol_1:1	urn:lsid:wicgr.hapmap.org:Assay:HapMap_Encode-BI109466:1	urn:lsid:dcc.hapmap.org:Panel:CEPH-30-trios:1	QC+
rs6534036	C/G	Chr4	118822906	0	ncbi_b34	broad	urn:LSID:illumina.hapmap.org:Protocol:Golden_Gate_1.0.0:1	urn:LSID:wicgr.hapmap.org:Assay:310499:1	urn:lsid:dcc.hapmap.org:Panel:CEPH-30-trios:1	QC+
rs6856194	C/T	Chr4	118969884	0	ncbi_b34	broad	urn:lsid:wicgr.hapmap.org:Protocol:genotype_protocol_1:1	urn:lsid:wicgr.hapmap.org:Assay:HapMap_Encode-BI109440:1	urn:lsid:dcc.hapmap.org:Panel:CEPH-30-trios:1	QC+
rs17861852	G/T	Chr4	118776985	0	ncbi_b34	broad	urn:lsid:wicgr.hapmap.org:Protocol:genotype_protocol_1:1	urn:lsid:wicgr.hapmap.org:Assay:HapMap_Encode-BI152901:1	urn:lsid:dcc.hapmap.org:Panel:CEPH-30-trios:1	QC+
rs1948251	G/T	Chr4	119009963	0	ncbi_b34	broad	urn:lsid:wicgr.hapmap.org:Protocol:genotype_protocol_1:1	urn:lsid:wicgr.hapmap.org:Assay:HapMap_Encode-BI109503:1	urn:lsid:dcc.hapmap.org:Panel:CEPH-30-trios:1	QC+
rs2635293	A/C	Chr4	118985348	0	ncbi_b34	broad	urn:LSID:illumina.hapmap.org:Protocol:Golden_Gate_1.0.0:1	urn:LSID:wicgr.hapmap.org:Assay:310732:1	urn:lsid:dcc.hapmap.org:Panel:CEPH-30-trios:1	QC+
rs4551001	A/G	Chr4	119071824	0	ncbi_b34	perlegen	urn:lsid:perlegen.hapmap.org:Protocol:Genotyping_1.0.0:1	urn:lsid:perlegen.hapmap.org:Assay:PS03973311:1	urn:lsid:dcc.hapmap.org:Panel:CEPH-30-trios:1	QC+
rs17867520	A/G	Chr4	119011271	0	ncbi_b34	broad	urn:LSID:illumina.hapmap.org:Protocol:Golden_Gate_1.0.0:1	urn:LSID:wicgr.hapmap.org:Assay:558742:1	urn:lsid:dcc.hapmap.org:Panel:CEPH-30-trios:1	QC+
rs17863883	A/G	Chr4	119010060	0	ncbi_b34	broad	urn:LSID:illumina.hapmap.org:Protocol:Golden_Gate_1.0.0:1	urn:LSID:wicgr.hapmap.org:Assay:558740:1	urn:lsid:dcc.hapmap.org:Panel:CEPH-30-trios:1	QC+
rs4307032	G/T	Chr4	118796475	0	ncbi_b34	broad	urn:LSID:illumina.hapmap.org:Protocol:Golden_Gate_1.0.0:1	urn:LSID:wicgr.hapmap.org:Assay:310464:1	urn:lsid:dcc.hapmap.org:Panel:CEPH-30-trios:1	QC+
rs2220496	C/G	Chr4	119004556	0	ncbi_b34	broad	urn:LSID:illumina.hapmap.org:Protocol:Golden_Gate_1.0.0:1	urn:LSID:wicgr.hapmap.org:Assay:310748:1	urn:lsid:dcc.hapmap.org:Panel:CEPH-30-trios:1	QC+
rs3811755	C/T	Chr4	118955738	0	ncbi_b34	broad	urn:LSID:illumina.hapmap.org:Protocol:Golden_Gate_1.0.0:1	urn:lsid:wicgr.hapmap.org:Assay:310198:1	urn:lsid:dcc.hapmap.org:Panel:CEPH-30-trios:1	QC+
rs17866797	C/T	Chr4	118860122	0	ncbi_b34	broad	urn:LSID:illumina.hapmap.org:Protocol:Golden_Gate_1.0.0:1	urn:LSID:wicgr.hapmap.org:Assay:776558:1	urn:lsid:dcc.hapmap.org:Panel:CEPH-30-trios:1	QC+
rs17866795	A/C	Chr4	118867765	0	ncbi_b34	broad	urn:lsid:wicgr.hapmap.org:Protocol:genotype_protocol_1:1	urn:LSID:wicgr.hapmap.org:Assay:HapMap_Encode_II-Broad358741:1	urn:lsid:dcc.hapmap.org:Panel:CEPH-30-trios:1	QC+
rs1948249	C/T	Chr4	118992028	0	ncbi_b34	broad	urn:LSID:illumina.hapmap.org:Protocol:Golden_Gate_1.0.0:1	urn:LSID:wicgr.hapmap.org:Assay:310738:1	urn:lsid:dcc.hapmap.org:Panel:CEPH-30-trios:1	QC+
rs7378237	C/T	Chr4	118772579	0	ncbi_b34	broad	urn:LSID:illumina.hapmap.org:Protocol:Golden_Gate_1.0.0:1	urn:LSID:wicgr.hapmap.org:Assay:310440:1	urn:lsid:dcc.hapmap.org:Panel:CEPH-30-trios:1	QC+
rs4074599	C/T	Chr4	118705682	0	ncbi_b34	broad	urn:LSID:illumina.hapmap.org:Protocol:Golden_Gate_1.0.0:1	urn:LSID:wicgr.hapmap.org:Assay:310394:1	urn:lsid:dcc.hapmap.org:Panel:CEPH-30-trios:1	QC+
rs4299670	A/G	Chr4	118848468	0	ncbi_b34	broad	urn:LSID:illumina.hapmap.org:Protocol:Golden_Gate_1.0.0:1	urn:LSID:wicgr.hapmap.org:Assay:310524:1	urn:lsid:dcc.hapmap.org:Panel:CEPH-30-trios:1	QC+
rs9999101	C/T	Chr4	119000414	0	ncbi_b34	broad	urn:LSID:illumina.hapmap.org:Protocol:Golden_Gate_1.0.0:1	urn:LSID:wicgr.hapmap.org:Assay:559302:1	urn:lsid:dcc.hapmap.org:Panel:CEPH-30-trios:1	QC+
rs6834348	A/G	Chr4	118803020	0	ncbi_b34	broad	urn:LSID:illumina.hapmap.org:Protocol:Golden_Gate_1.0.0:1	urn:LSID:wicgr.hapmap.org:Assay:370950:1	urn:lsid:dcc.hapmap.org:Panel:CEPH-30-trios:1	QC+
rs4240307	A/C	Chr4	118810200	0	ncbi_b34	broad	urn:LSID:illumina.hapmap.org:Protocol:Golden_Gate_1.0.0:1	urn:LSID:wicgr.hapmap.org:Assay:310484:1	urn:lsid:dcc.hapmap.org:Panel:CEPH-30-trios:1	QC+
rs10032856	C/T	Chr4	118859644	0	ncbi_b34	broad	urn:lsid:wicgr.hapmap.org:Protocol:genotype_protocol_1:1	urn:lsid:wicgr.hapmap.org:Assay:HapMap_Encode-BI157909:1	urn:lsid:dcc.hapmap.org:Panel:CEPH-30-trios:1	QC+
rs1304736	A/G	Chr4	119006119	0	ncbi_b34	broad	urn:LSID:illumina.hapmap.org:Protocol:Golden_Gate_1.0.0:1	urn:LSID:wicgr.hapmap.org:Assay:310752:1	urn:lsid:dcc.hapmap.org:Panel:CEPH-30-trios:1	QC+
TagSNPs found by Tagger in HAPMAP.ENm013_7q21p13.trilevel_genotypes (Fig 5)
rs#	SNPalleles	chrom	pos	strand	genome_build	center	protLSID	assayLSID	panelLSID	QC_code
rs11979233	A/T	Chr7	89465983	0	ncbi_b34	broad	urn:LSID:illumina.hapmap.org:Protocol:Golden_Gate_1.0.0:1	urn:LSID:wicgr.hapmap.org:Assay:557272:1	urn:lsid:dcc.hapmap.org:Panel:CEPH-30-trios:1	QC+
rs10953006	A/G	Chr7	89642182	0	ncbi_b34	broad	urn:lsid:wicgr.hapmap.org:Protocol:genotype_protocol_1:1	urn:lsid:wicgr.hapmap.org:Assay:HapMap_Encode-BI182447:1	urn:lsid:dcc.hapmap.org:Panel:CEPH-30-trios:1	QC+
rs17864022	G/T	Chr7	89682066	0	ncbi_b34	broad	urn:lsid:wicgr.hapmap.org:Protocol:genotype_protocol_1:1	urn:lsid:wicgr.hapmap.org:Assay:HapMap_Encode-BI183517:1	urn:lsid:dcc.hapmap.org:Panel:CEPH-30-trios:1	QC+
rs194527	C/T	Chr7	89474713	0	ncbi_b34	illumina	urn:LSID:illumina.hapmap.org:Protocol:Golden_Gate_1.0.0:1	urn:LSID:illumina.hapmap.org:Assay:19604:1	urn:lsid:dcc.hapmap.org:Panel:CEPH-30-trios:1	QC+
rs17863974	A/G	Chr7	89515102	0	ncbi_b34	broad	urn:LSID:illumina.hapmap.org:Protocol:Golden_Gate_1.0.0:1	urn:LSID:wicgr.hapmap.org:Assay:557319:1	urn:lsid:dcc.hapmap.org:Panel:CEPH-30-trios:1	QC+
rs2285535	A/G	Chr7	89777038	0	ncbi_b34	broad	urn:LSID:illumina.hapmap.org:Protocol:Golden_Gate_1.0.0:1	urn:lsid:wicgr.hapmap.org:Assay:309546:1	urn:lsid:dcc.hapmap.org:Panel:CEPH-30-trios:1	QC+
rs11760813	G/T	Chr7	89653559	0	ncbi_b34	broad	urn:LSID:illumina.hapmap.org:Protocol:Golden_Gate_1.0.0:1	urn:LSID:wicgr.hapmap.org:Assay:777241:1	urn:lsid:dcc.hapmap.org:Panel:CEPH-30-trios:1	QC+
rs1002088	A/G	Chr7	89893113	0	ncbi_b34	broad	urn:LSID:illumina.hapmap.org:Protocol:Golden_Gate_1.0.0:1	urn:lsid:wicgr.hapmap.org:Assay:309626:1	urn:lsid:dcc.hapmap.org:Panel:CEPH-30-trios:1	QC+
rs6465244	A/C	Chr7	89432911	0	ncbi_b34	broad	urn:LSID:illumina.hapmap.org:Protocol:Golden_Gate_1.0.0:1	urn:lsid:wicgr.hapmap.org:Assay:309214:1	urn:lsid:dcc.hapmap.org:Panel:CEPH-30-trios:1	QC+
rs2286253	A/T	Chr7	89405471	0	ncbi_b34	perlegen	urn:lsid:perlegen.hapmap.org:Protocol:Genotyping_1.0.0:1	urn:lsid:perlegen.hapmap.org:Assay:PS00512327:1	urn:lsid:dcc.hapmap.org:Panel:CEPH-30-trios:1	QC+
rs12704542	A/G	Chr7	89734661	0	ncbi_b34	broad	urn:LSID:illumina.hapmap.org:Protocol:Golden_Gate_1.0.0:1	urn:LSID:wicgr.hapmap.org:Assay:557507:1	urn:lsid:dcc.hapmap.org:Panel:CEPH-30-trios:1	QC+
rs1017104	A/G	Chr7	89655211	0	ncbi_b34	broad	urn:LSID:illumina.hapmap.org:Protocol:Golden_Gate_1.0.0:1	urn:lsid:wicgr.hapmap.org:Assay:309443:1	urn:lsid:dcc.hapmap.org:Panel:CEPH-30-trios:1	QC+
rs17866836	A/G	Chr7	89775189	0	ncbi_b34	broad	urn:lsid:wicgr.hapmap.org:Protocol:genotype_protocol_1:1	urn:LSID:wicgr.hapmap.org:Assay:HapMap_Encode_II-Broad415365:1	urn:lsid:dcc.hapmap.org:Panel:CEPH-30-trios:1	QC+
rs722246	G/T	Chr7	89441797	0	ncbi_b34	broad	urn:LSID:illumina.hapmap.org:Protocol:Golden_Gate_1.0.0:1	urn:lsid:wicgr.hapmap.org:Assay:309231:1	urn:lsid:dcc.hapmap.org:Panel:CEPH-30-trios:1	QC+
rs10229749	A/G	Chr7	89632987	0	ncbi_b34	broad	urn:LSID:illumina.hapmap.org:Protocol:Golden_Gate_1.0.0:1	urn:LSID:wicgr.hapmap.org:Assay:558140:1	urn:lsid:dcc.hapmap.org:Panel:CEPH-30-trios:1	QC+
rs17863079	C/T	Chr7	89618394	0	ncbi_b34	broad	urn:lsid:wicgr.hapmap.org:Protocol:genotype_protocol_1:1	urn:lsid:wicgr.hapmap.org:Assay:HapMap_Encode-BI181438:1	urn:lsid:dcc.hapmap.org:Panel:CEPH-30-trios:1	QC+
rs177671	A/G	Chr7	89711017	0	ncbi_b34	broad	urn:LSID:illumina.hapmap.org:Protocol:Golden_Gate_1.0.0:1	urn:lsid:wicgr.hapmap.org:Assay:309485:1	urn:lsid:dcc.hapmap.org:Panel:CEPH-30-trios:1	QC+
rs17874779	C/T	Chr7	89426324	0	ncbi_b34	broad	urn:LSID:illumina.hapmap.org:Protocol:Golden_Gate_1.0.0:1	urn:LSID:wicgr.hapmap.org:Assay:558903:1	urn:lsid:dcc.hapmap.org:Panel:CEPH-30-trios:1	QC+
rs2374331	C/G	Chr7	89848841	0	ncbi_b34	perlegen	urn:lsid:perlegen.hapmap.org:Protocol:Genotyping_1.0.0:1	urn:lsid:perlegen.hapmap.org:Assay:PS03974566:1	urn:lsid:dcc.hapmap.org:Panel:CEPH-30-trios:1	QC+
rs17862238	C/T	Chr7	89818114	0	ncbi_b34	broad	urn:LSID:illumina.hapmap.org:Protocol:Golden_Gate_1.0.0:1	urn:LSID:wicgr.hapmap.org:Assay:557580:1	urn:lsid:dcc.hapmap.org:Panel:CEPH-30-trios:1	QC+
rs17867002	A/G	Chr7	89867266	0	ncbi_b34	broad	urn:LSID:illumina.hapmap.org:Protocol:Golden_Gate_1.0.0:1	urn:LSID:wicgr.hapmap.org:Assay:777536:1	urn:lsid:dcc.hapmap.org:Panel:CEPH-30-trios:1	QC+
rs17864073	A/C	Chr7	89842545	0	ncbi_b34	broad	urn:LSID:illumina.hapmap.org:Protocol:Golden_Gate_1.0.0:1	urn:LSID:wicgr.hapmap.org:Assay:557595:1	urn:lsid:dcc.hapmap.org:Panel:CEPH-30-trios:1	QC+
rs177667	C/T	Chr7	89712635	0	ncbi_b34	broad	urn:LSID:illumina.hapmap.org:Protocol:Golden_Gate_1.0.0:1	urn:lsid:wicgr.hapmap.org:Assay:309489:1	urn:lsid:dcc.hapmap.org:Panel:CEPH-30-trios:1	QC+
rs13234216	A/C	Chr7	89841066	0	ncbi_b34	broad	urn:LSID:illumina.hapmap.org:Protocol:Golden_Gate_1.0.0:1	urn:LSID:wicgr.hapmap.org:Assay:558965:1	urn:lsid:dcc.hapmap.org:Panel:CEPH-30-trios:1	QC+
rs17867681	G/T	Chr7	89739723	0	ncbi_b34	broad	urn:LSID:illumina.hapmap.org:Protocol:Golden_Gate_1.0.0:1	urn:LSID:wicgr.hapmap.org:Assay:557511:1	urn:lsid:dcc.hapmap.org:Panel:CEPH-30-trios:1	QC+
rs4601236	A/G	Chr7	89852227	0	ncbi_b34	broad	urn:LSID:illumina.hapmap.org:Protocol:Golden_Gate_1.0.0:1	urn:lsid:wicgr.hapmap.org:Assay:309599:1	urn:lsid:dcc.hapmap.org:Panel:CEPH-30-trios:1	QC+
rs13228098	A/G	Chr7	89468462	0	ncbi_b34	broad	urn:LSID:illumina.hapmap.org:Protocol:Golden_Gate_1.0.0:1	urn:LSID:wicgr.hapmap.org:Assay:557275:1	urn:lsid:dcc.hapmap.org:Panel:CEPH-30-trios:1	QC+
rs6970733	A/G	Chr7	89733147	0	ncbi_b34	broad	urn:LSID:illumina.hapmap.org:Protocol:Golden_Gate_1.0.0:1	urn:lsid:wicgr.hapmap.org:Assay:309520:1	urn:lsid:dcc.hapmap.org:Panel:CEPH-30-trios:1	QC+
rs10231851	A/G	Chr7	89834496	0	ncbi_b34	broad	urn:LSID:illumina.hapmap.org:Protocol:Golden_Gate_1.0.0:1	urn:LSID:wicgr.hapmap.org:Assay:557056:1	urn:lsid:dcc.hapmap.org:Panel:CEPH-30-trios:1	QC+
rs177690	A/G	Chr7	89696485	0	ncbi_b34	broad	urn:LSID:illumina.hapmap.org:Protocol:Golden_Gate_1.0.0:1	urn:lsid:wicgr.hapmap.org:Assay:309470:1	urn:lsid:dcc.hapmap.org:Panel:CEPH-30-trios:1	QC+
rs17864062	C/G	Chr7	89785736	0	ncbi_b34	broad	urn:LSID:illumina.hapmap.org:Protocol:Golden_Gate_1.0.0:1	urn:LSID:wicgr.hapmap.org:Assay:557560:1	urn:lsid:dcc.hapmap.org:Panel:CEPH-30-trios:1	QC+
rs17863148	A/G	Chr7	89781643	0	ncbi_b34	broad	urn:LSID:illumina.hapmap.org:Protocol:Golden_Gate_1.0.0:1	urn:LSID:wicgr.hapmap.org:Assay:557559:1	urn:lsid:dcc.hapmap.org:Panel:CEPH-30-trios:1	QC+
rs7779628	A/T	Chr7	89619287	0	ncbi_b34	broad	urn:LSID:illumina.hapmap.org:Protocol:Golden_Gate_1.0.0:1	urn:lsid:wicgr.hapmap.org:Assay:309418:1	urn:lsid:dcc.hapmap.org:Panel:CEPH-30-trios:1	QC+
rs10262412	C/T	Chr7	89813193	0	ncbi_b34	broad	urn:LSID:illumina.hapmap.org:Protocol:Golden_Gate_1.0.0:1	urn:LSID:wicgr.hapmap.org:Assay:558153:1	urn:lsid:dcc.hapmap.org:Panel:CEPH-30-trios:1	QC+
rs13222596	A/G	Chr7	89662197	0	ncbi_b34	broad	urn:lsid:wicgr.hapmap.org:Protocol:genotype_protocol_1:1	urn:lsid:wicgr.hapmap.org:Assay:HapMap_Encode-BI182905:1	urn:lsid:dcc.hapmap.org:Panel:CEPH-30-trios:1	QC+
rs17866356	C/T	Chr7	89547554	0	ncbi_b34	broad	urn:LSID:illumina.hapmap.org:Protocol:Golden_Gate_1.0.0:1	urn:LSID:wicgr.hapmap.org:Assay:775755:1	urn:lsid:dcc.hapmap.org:Panel:CEPH-30-trios:1	QC+
rs11975090	A/G	Chr7	89658952	0	ncbi_b34	broad	urn:lsid:wicgr.hapmap.org:Protocol:genotype_protocol_1:1	urn:lsid:wicgr.hapmap.org:Assay:HapMap_Encode-BI182812:1	urn:lsid:dcc.hapmap.org:Panel:CEPH-30-trios:1	QC+
rs13238296	C/T	Chr7	89890893	0	ncbi_b34	broad	urn:lsid:wicgr.hapmap.org:Protocol:genotype_protocol_1:1	urn:LSID:wicgr.hapmap.org:Assay:HapMap_Encode_II-Broad426566:1	urn:lsid:dcc.hapmap.org:Panel:CEPH-30-trios:1	QC+
rs17866769	C/T	Chr7	89761822	0	ncbi_b34	broad	urn:LSID:illumina.hapmap.org:Protocol:Golden_Gate_1.0.0:1	urn:LSID:wicgr.hapmap.org:Assay:775915:1	urn:lsid:dcc.hapmap.org:Panel:CEPH-30-trios:1	QC+
rs17867621	A/C	Chr7	89584583	0	ncbi_b34	broad	urn:LSID:illumina.hapmap.org:Protocol:Golden_Gate_1.0.0:1	urn:LSID:wicgr.hapmap.org:Assay:557357:1	urn:lsid:dcc.hapmap.org:Panel:CEPH-30-trios:1	QC+
rs17869723	C/T	Chr7	89867918	0	ncbi_b34	broad	urn:LSID:illumina.hapmap.org:Protocol:Golden_Gate_1.0.0:1	urn:LSID:wicgr.hapmap.org:Assay:777538:1	urn:lsid:dcc.hapmap.org:Panel:CEPH-30-trios:1	QC+
rs11563824	A/T	Chr7	89872876	0	ncbi_b34	broad	urn:LSID:illumina.hapmap.org:Protocol:Golden_Gate_1.0.0:1	urn:LSID:wicgr.hapmap.org:Assay:777547:1	urn:lsid:dcc.hapmap.org:Panel:CEPH-30-trios:1	QC+
rs17865501	A/G	Chr7	89882534	0	ncbi_b34	broad	urn:LSID:illumina.hapmap.org:Protocol:Golden_Gate_1.0.0:1	urn:LSID:wicgr.hapmap.org:Assay:775964:1	urn:lsid:dcc.hapmap.org:Panel:CEPH-30-trios:1	QC+
rs17864918	G/T	Chr7	89710834	0	ncbi_b34	broad	urn:LSID:illumina.hapmap.org:Protocol:Golden_Gate_1.0.0:1	urn:LSID:wicgr.hapmap.org:Assay:777326:1	urn:lsid:dcc.hapmap.org:Panel:CEPH-30-trios:1	QC+
rs7792632	A/T	Chr7	89846944	0	ncbi_b34	broad	urn:LSID:illumina.hapmap.org:Protocol:Golden_Gate_1.0.0:1	urn:lsid:wicgr.hapmap.org:Assay:309588:1	urn:lsid:dcc.hapmap.org:Panel:CEPH-30-trios:1	QC+
rs6945696	C/T	Chr7	89665693	0	ncbi_b34	perlegen	urn:lsid:perlegen.hapmap.org:Protocol:Genotyping_1.0.0:1	urn:lsid:perlegen.hapmap.org:Assay:PS03974392:1	urn:lsid:dcc.hapmap.org:Panel:CEPH-30-trios:1	QC+
rs17867657	G/T	Chr7	89681950	0	ncbi_b34	broad	urn:LSID:illumina.hapmap.org:Protocol:Golden_Gate_1.0.0:1	urn:LSID:wicgr.hapmap.org:Assay:557451:1	urn:lsid:dcc.hapmap.org:Panel:CEPH-30-trios:1	QC+
rs17866479	C/G	Chr7	89484434	0	ncbi_b34	broad	urn:LSID:illumina.hapmap.org:Protocol:Golden_Gate_1.0.0:1	urn:LSID:wicgr.hapmap.org:Assay:775670:1	urn:lsid:dcc.hapmap.org:Panel:CEPH-30-trios:1	QC+
rs194534	A/G	Chr7	89483161	0	ncbi_b34	broad	urn:LSID:affymetrix.hapmap.org:Protocol:genotype_protocol_1:1	urn:LSID:affymetrix.hapmap.org:Assay:2601485:1	urn:lsid:dcc.hapmap.org:Panel:CEPH-30-trios:1	QC+
rs11563279	C/G	Chr7	89614445	0	ncbi_b34	broad	urn:LSID:illumina.hapmap.org:Protocol:Golden_Gate_1.0.0:1	urn:LSID:wicgr.hapmap.org:Assay:557373:1	urn:lsid:dcc.hapmap.org:Panel:CEPH-30-trios:1	QC+
TagSNPs found by Tagger in HAPMAP.ENm014_7q31p33.trilevel_genotypes (Fig 5)
rs#	SNPalleles	chrom	pos	strand	genome_build	center	protLSID	assayLSID	panelLSID	QC_code
rs2285338	A/C/G	Chr7	126562919	0	ncbi_b34	broad	urn:LSID:illumina.hapmap.org:Protocol:Golden_Gate_1.0.0:1	urn:LSID:wicgr.hapmap.org:Assay:557093:1	urn:lsid:dcc.hapmap.org:Panel:CEPH-30-trios:1	QC+
rs1419440	A/T	Chr7	126208845	0	ncbi_b34	broad	urn:LSID:illumina.hapmap.org:Protocol:Golden_Gate_1.0.0:1	urn:lsid:wicgr.hapmap.org:Assay:309739:1	urn:lsid:dcc.hapmap.org:Panel:CEPH-30-trios:1	QC+
rs17864170	A/C	Chr7	126442118	0	ncbi_b34	broad	urn:LSID:illumina.hapmap.org:Protocol:Golden_Gate_1.0.0:1	urn:LSID:wicgr.hapmap.org:Assay:559061:1	urn:lsid:dcc.hapmap.org:Panel:CEPH-30-trios:1	QC+
rs1557645	A/G	Chr7	126301551	0	ncbi_b34	broad	urn:LSID:illumina.hapmap.org:Protocol:Golden_Gate_1.0.0:1	urn:LSID:wicgr.hapmap.org:Assay:310350:1	urn:lsid:dcc.hapmap.org:Panel:CEPH-30-trios:1	QC+
rs10274610	C/T	Chr7	126466939	0	ncbi_b34	broad	urn:LSID:illumina.hapmap.org:Protocol:Golden_Gate_1.0.0:1	urn:LSID:wicgr.hapmap.org:Assay:559186:1	urn:lsid:dcc.hapmap.org:Panel:CEPH-30-trios:1	QC+
rs1419414	C/T	Chr7	126593202	0	ncbi_b34	broad	urn:LSID:illumina.hapmap.org:Protocol:Golden_Gate_1.0.0:1	urn:lsid:wicgr.hapmap.org:Assay:310127:1	urn:lsid:dcc.hapmap.org:Panel:CEPH-30-trios:1	QC+
rs17865350	C/T	Chr7	126528429	0	ncbi_b34	broad	urn:lsid:wicgr.hapmap.org:Protocol:genotype_protocol_1:1	urn:LSID:wicgr.hapmap.org:Assay:HapMap_Encode_II-Broad204132:1	urn:lsid:dcc.hapmap.org:Panel:CEPH-30-trios:1	QC+
rs1029360	A/G	Chr7	126601628	0	ncbi_b34	broad	urn:LSID:illumina.hapmap.org:Protocol:Golden_Gate_1.0.0:1	urn:lsid:wicgr.hapmap.org:Assay:310137:1	urn:lsid:dcc.hapmap.org:Panel:CEPH-30-trios:1	QC+
rs1003038	A/G	Chr7	126153723	0	ncbi_b34	perlegen	urn:lsid:perlegen.hapmap.org:Protocol:Genotyping_1.0.0:1	urn:lsid:perlegen.hapmap.org:Assay:PS00528220:1	urn:lsid:dcc.hapmap.org:Panel:CEPH-30-trios:1	QC+
rs2010184	C/T	Chr7	126286055	0	ncbi_b34	broad	urn:LSID:illumina.hapmap.org:Protocol:Golden_Gate_1.0.0:1	urn:lsid:wicgr.hapmap.org:Assay:309836:1	urn:lsid:dcc.hapmap.org:Panel:CEPH-30-trios:1	QC+
rs10266148	G/T	Chr7	126473914	0	ncbi_b34	broad	urn:LSID:illumina.hapmap.org:Protocol:Golden_Gate_1.0.0:1	urn:LSID:wicgr.hapmap.org:Assay:557085:1	urn:lsid:dcc.hapmap.org:Panel:CEPH-30-trios:1	QC+
rs4540333	C/G	Chr7	126185190	0	ncbi_b34	broad	urn:LSID:illumina.hapmap.org:Protocol:Golden_Gate_1.0.0:1	urn:lsid:wicgr.hapmap.org:Assay:309710:1	urn:lsid:dcc.hapmap.org:Panel:CEPH-30-trios:1	QC+
rs13222063	A/G	Chr7	126441803	0	ncbi_b34	broad	urn:LSID:illumina.hapmap.org:Protocol:Golden_Gate_1.0.0:1	urn:LSID:wicgr.hapmap.org:Assay:559060:1	urn:lsid:dcc.hapmap.org:Panel:CEPH-30-trios:1	QC+
rs17863227	A/G	Chr7	126350659	0	ncbi_b34	broad	urn:LSID:illumina.hapmap.org:Protocol:Golden_Gate_1.0.0:1	urn:LSID:wicgr.hapmap.org:Assay:559028:1	urn:lsid:dcc.hapmap.org:Panel:CEPH-30-trios:1	QC+
rs1548766	A/C	Chr7	126153893	0	ncbi_b34	broad	urn:LSID:illumina.hapmap.org:Protocol:Golden_Gate_1.0.0:1	urn:LSID:wicgr.hapmap.org:Assay:310324:1	urn:lsid:dcc.hapmap.org:Panel:CEPH-30-trios:1	QC+
rs1156653	C/T	Chr7	126266607	0	ncbi_b34	broad	urn:LSID:illumina.hapmap.org:Protocol:Golden_Gate_1.0.0:1	urn:LSID:wicgr.hapmap.org:Assay:310344:1	urn:lsid:dcc.hapmap.org:Panel:CEPH-30-trios:1	QC+
rs886003	C/T	Chr7	126401505	0	ncbi_b34	broad	urn:LSID:illumina.hapmap.org:Protocol:Golden_Gate_1.0.0:1	urn:lsid:wicgr.hapmap.org:Assay:309934:1	urn:lsid:dcc.hapmap.org:Panel:CEPH-30-trios:1	QC+
rs1361961	A/C	Chr7	126370454	0	ncbi_b34	broad	urn:LSID:illumina.hapmap.org:Protocol:Golden_Gate_1.0.0:1	urn:lsid:wicgr.hapmap.org:Assay:309903:1	urn:lsid:dcc.hapmap.org:Panel:CEPH-30-trios:1	QC+
rs7792406	A/C	Chr7	126246282	0	ncbi_b34	perlegen	urn:lsid:perlegen.hapmap.org:Protocol:Genotyping_1.0.0:1	urn:lsid:perlegen.hapmap.org:Assay:PS03974745:1	urn:lsid:dcc.hapmap.org:Panel:CEPH-30-trios:1	QC+
rs11563735	C/T	Chr7	126268403	0	ncbi_b34	broad	urn:LSID:illumina.hapmap.org:Protocol:Golden_Gate_1.0.0:1	urn:LSID:wicgr.hapmap.org:Assay:559001:1	urn:lsid:dcc.hapmap.org:Panel:CEPH-30-trios:1	QC+
rs12706789	C/T	Chr7	126614582	0	ncbi_b34	broad	urn:lsid:wicgr.hapmap.org:Protocol:genotype_protocol_1:1	urn:lsid:wicgr.hapmap.org:Assay:HapMap_Encode-BI208539:1	urn:lsid:dcc.hapmap.org:Panel:CEPH-30-trios:1	QC+
rs6947960	C/T	Chr7	126427745	0	ncbi_b34	broad	urn:LSID:illumina.hapmap.org:Protocol:Golden_Gate_1.0.0:1	urn:lsid:wicgr.hapmap.org:Assay:309968:1	urn:lsid:dcc.hapmap.org:Panel:CEPH-30-trios:1	QC+
rs886002	G/T	Chr7	126392908	0	ncbi_b34	broad	urn:LSID:illumina.hapmap.org:Protocol:Golden_Gate_1.0.0:1	urn:lsid:wicgr.hapmap.org:Assay:309919:1	urn:lsid:dcc.hapmap.org:Panel:CEPH-30-trios:1	QC+
rs12056134	C/T	Chr7	126543378	0	ncbi_b34	broad	urn:LSID:illumina.hapmap.org:Protocol:Golden_Gate_1.0.0:1	urn:LSID:wicgr.hapmap.org:Assay:559096:1	urn:lsid:dcc.hapmap.org:Panel:CEPH-30-trios:1	QC+
TagSNPs found by Tagger in HAPMAP.ENr112_2p16p3.trilevel_genotypes (Fig 5)
rs#	SNPalleles	chrom	pos	strand	genome_build	center	protLSID	assayLSID	panelLSID	QC_code
rs17864517	C/G	Chr2	51697447	0	ncbi_b34	mcgill-gqic	urn:LSID:illumina.hapmap.org:Protocol:Golden_Gate_1.0.0:1	urn:LSID:mcgill-gqic.hapmap.org:Assay:555625:1	urn:lsid:dcc.hapmap.org:Panel:CEPH-30-trios:1	QC+
rs17862745	C/G	Chr2	51881932	0	ncbi_b34	mcgill-gqic	urn:LSID:illumina.hapmap.org:Protocol:Golden_Gate_1.0.0:1	urn:LSID:mcgill-gqic.hapmap.org:Assay:555901:1	urn:lsid:dcc.hapmap.org:Panel:CEPH-30-trios:1	QC+
rs2698023	C/T	Chr2	51761318	0	ncbi_b34	mcgill-gqic	urn:LSID:illumina.hapmap.org:Protocol:Golden_Gate_1.0.0:1	urn:LSID:mcgill-gqic.hapmap.org:Assay:307357:1	urn:lsid:dcc.hapmap.org:Panel:CEPH-30-trios:1	QC+
rs11563020	C/G	Chr2	51863026	0	ncbi_b34	broad	urn:lsid:wicgr.hapmap.org:Protocol:genotype_protocol_1:1	urn:lsid:wicgr.hapmap.org:Assay:HapMap_EncodeCleanup-rs11563020_123.1:1	urn:lsid:dcc.hapmap.org:Panel:CEPH-30-trios:1	QC+
rs6714367	C/T	Chr2	51888888	0	ncbi_b34	mcgill-gqic	urn:LSID:illumina.hapmap.org:Protocol:Golden_Gate_1.0.0:1	urn:LSID:mcgill-gqic.hapmap.org:Assay:307471:1	urn:lsid:dcc.hapmap.org:Panel:CEPH-30-trios:1	QC+
rs13010068	A/G	Chr2	51718392	0	ncbi_b34	mcgill-gqic	urn:LSID:illumina.hapmap.org:Protocol:Golden_Gate_1.0.0:1	urn:LSID:mcgill-gqic.hapmap.org:Assay:555666:1	urn:lsid:dcc.hapmap.org:Panel:CEPH-30-trios:1	QC+
rs2354983	C/T	Chr2	52025945	0	ncbi_b34	mcgill-gqic	urn:LSID:illumina.hapmap.org:Protocol:Golden_Gate_1.0.0:1	urn:LSID:mcgill-gqic.hapmap.org:Assay:307588:1	urn:lsid:dcc.hapmap.org:Panel:CEPH-30-trios:1	QC+
rs11563180	A/G	Chr2	51666220	0	ncbi_b34	mcgill-gqic	urn:LSID:illumina.hapmap.org:Protocol:Golden_Gate_1.1.0:1	urn:LSID:mcgill-gqic.hapmap.org:Assay:1018664:1	urn:lsid:dcc.hapmap.org:Panel:CEPH-30-trios:1	QC+
rs13009036	C/T	Chr2	51643927	0	ncbi_b34	mcgill-gqic	urn:LSID:illumina.hapmap.org:Protocol:Golden_Gate_1.1.0:1	urn:LSID:mcgill-gqic.hapmap.org:Assay:1019145:1	urn:lsid:dcc.hapmap.org:Panel:CEPH-30-trios:1	QC+
rs11563150	C/T	Chr2	51797320	0	ncbi_b34	mcgill-gqic	urn:LSID:illumina.hapmap.org:Protocol:Golden_Gate_1.1.0:1	urn:LSID:mcgill-gqic.hapmap.org:Assay:1018620:1	urn:lsid:dcc.hapmap.org:Panel:CEPH-30-trios:1	QC+
rs17862672	A/G	Chr2	51674623	0	ncbi_b34	mcgill-gqic	urn:LSID:illumina.hapmap.org:Protocol:Golden_Gate_1.0.0:1	urn:LSID:mcgill-gqic.hapmap.org:Assay:555575:1	urn:lsid:dcc.hapmap.org:Panel:CEPH-30-trios:1	QC+
rs11562998	A/G	Chr2	51788749	0	ncbi_b34	mcgill-gqic	urn:LSID:illumina.hapmap.org:Protocol:Golden_Gate_1.1.0:1	urn:LSID:mcgill-gqic.hapmap.org:Assay:1019042:1	urn:lsid:dcc.hapmap.org:Panel:CEPH-30-trios:1	QC+
rs10185972	C/T	Chr2	51950403	0	ncbi_b34	mcgill-gqic	urn:LSID:illumina.hapmap.org:Protocol:Golden_Gate_1.1.0:1	urn:LSID:mcgill-gqic.hapmap.org:Assay:1019695:1	urn:lsid:dcc.hapmap.org:Panel:CEPH-30-trios:1	QC+
rs1467185	C/G	Chr2	51970188	0	ncbi_b34	mcgill-gqic	urn:LSID:illumina.hapmap.org:Protocol:Golden_Gate_1.0.0:1	urn:LSID:mcgill-gqic.hapmap.org:Assay:307526:1	urn:lsid:dcc.hapmap.org:Panel:CEPH-30-trios:1	QC+
rs17863600	A/T	Chr2	51690962	0	ncbi_b34	mcgill-gqic	urn:LSID:illumina.hapmap.org:Protocol:Golden_Gate_1.0.0:1	urn:LSID:mcgill-gqic.hapmap.org:Assay:555609:1	urn:lsid:dcc.hapmap.org:Panel:CEPH-30-trios:1	QC+
rs984093	A/C	Chr2	52088710	0	ncbi_b34	mcgill-gqic	urn:LSID:illumina.hapmap.org:Protocol:Golden_Gate_1.0.0:1	urn:LSID:mcgill-gqic.hapmap.org:Assay:152723:1	urn:lsid:dcc.hapmap.org:Panel:CEPH-30-trios:1	QC+
rs6708818	G/T	Chr2	51978700	0	ncbi_b34	mcgill-gqic	urn:LSID:illumina.hapmap.org:Protocol:Golden_Gate_1.0.0:1	urn:LSID:mcgill-gqic.hapmap.org:Assay:307528:1	urn:lsid:dcc.hapmap.org:Panel:CEPH-30-trios:1	QC+
rs6760682	C/T	Chr2	51640257	0	ncbi_b34	mcgill-gqic	urn:LSID:illumina.hapmap.org:Protocol:Golden_Gate_1.0.0:1	urn:LSID:mcgill-gqic.hapmap.org:Assay:307175:1	urn:lsid:dcc.hapmap.org:Panel:CEPH-30-trios:1	QC+
rs12993330	C/T	Chr2	52070791	0	ncbi_b34	mcgill-gqic	urn:LSID:illumina.hapmap.org:Protocol:Golden_Gate_1.1.0:1	urn:LSID:mcgill-gqic.hapmap.org:Assay:1018991:1	urn:lsid:dcc.hapmap.org:Panel:CEPH-30-trios:1	QC+
rs6720166	C/G	Chr2	52060953	0	ncbi_b34	mcgill-gqic	urn:LSID:illumina.hapmap.org:Protocol:Golden_Gate_1.0.0:1	urn:LSID:mcgill-gqic.hapmap.org:Assay:307643:1	urn:lsid:dcc.hapmap.org:Panel:CEPH-30-trios:1	QC+
rs17864644	C/T	Chr2	52080426	0	ncbi_b34	mcgill-gqic	urn:LSID:illumina.hapmap.org:Protocol:Golden_Gate_1.1.0:1	urn:LSID:mcgill-gqic.hapmap.org:Assay:1263107:1	urn:lsid:dcc.hapmap.org:Panel:CEPH-30-trios:1	QC+
rs994845	A/G	Chr2	52042219	0	ncbi_b34	mcgill-gqic	urn:LSID:illumina.hapmap.org:Protocol:Golden_Gate_1.0.0:1	urn:LSID:mcgill-gqic.hapmap.org:Assay:307621:1	urn:lsid:dcc.hapmap.org:Panel:CEPH-30-trios:1	QC+
rs7590117	C/T	Chr2	52025603	0	ncbi_b34	mcgill-gqic	urn:LSID:illumina.hapmap.org:Protocol:Golden_Gate_1.0.0:1	urn:LSID:mcgill-gqic.hapmap.org:Assay:307587:1	urn:lsid:dcc.hapmap.org:Panel:CEPH-30-trios:1	QC+
TagSNPs found by Tagger in HAPMAP.ENr113_4q26.trilevel_genotypes (Fig 5)
rs#	SNPalleles	chrom	pos	strand	genome_build	center	protLSID	assayLSID	panelLSID	QC_code
rs9990663	C/T	Chr4	119124336	0	ncbi_b34	broad	urn:LSID:illumina.hapmap.org:Protocol:Golden_Gate_1.0.0:1	urn:LSID:wicgr.hapmap.org:Assay:559305:1	urn:lsid:dcc.hapmap.org:Panel:CEPH-30-trios:1	QC+
rs17867534	C/T	Chr4	119083446	0	ncbi_b34	broad	urn:LSID:illumina.hapmap.org:Protocol:Golden_Gate_1.0.0:1	urn:LSID:wicgr.hapmap.org:Assay:557190:1	urn:lsid:dcc.hapmap.org:Panel:CEPH-30-trios:1	QC+
rs2635337	C/T	Chr4	118920244	0	ncbi_b34	broad	urn:LSID:illumina.hapmap.org:Protocol:Golden_Gate_1.0.0:1	urn:LSID:wicgr.hapmap.org:Assay:310612:1	urn:lsid:dcc.hapmap.org:Panel:CEPH-30-trios:1	QC+
rs4461585	A/G	Chr4	119163739	0	ncbi_b34	perlegen	urn:lsid:perlegen.hapmap.org:Protocol:Genotyping_1.0.0:1	urn:lsid:perlegen.hapmap.org:Assay:PS03973442:1	urn:lsid:dcc.hapmap.org:Panel:CEPH-30-trios:1	QC+
rs1962701	G/T	Chr4	118922113	0	ncbi_b34	perlegen	urn:lsid:perlegen.hapmap.org:Protocol:Genotyping_1.0.0:1	urn:lsid:perlegen.hapmap.org:Assay:PS03973074:1	urn:lsid:dcc.hapmap.org:Panel:CEPH-30-trios:1	QC+
rs4521417	A/G	Chr4	118741772	0	ncbi_b34	broad	urn:LSID:illumina.hapmap.org:Protocol:Golden_Gate_1.0.0:1	urn:LSID:wicgr.hapmap.org:Assay:310419:1	urn:lsid:dcc.hapmap.org:Panel:CEPH-30-trios:1	QC+
rs7438822	A/T	Chr4	119051718	0	ncbi_b34	perlegen	urn:lsid:perlegen.hapmap.org:Protocol:Genotyping_1.0.0:1	urn:lsid:perlegen.hapmap.org:Assay:PS03419478:1	urn:lsid:dcc.hapmap.org:Panel:CEPH-30-trios:1	QC+
rs17862948	C/T	Chr4	118950619	0	ncbi_b34	broad	urn:LSID:illumina.hapmap.org:Protocol:Golden_Gate_1.0.0:1	urn:LSID:wicgr.hapmap.org:Assay:558681:1	urn:lsid:dcc.hapmap.org:Panel:CEPH-30-trios:1	QC+
rs2247756	A/C	Chr4	119015125	0	ncbi_b34	broad	urn:LSID:illumina.hapmap.org:Protocol:Golden_Gate_1.0.0:1	urn:LSID:wicgr.hapmap.org:Assay:310760:1	urn:lsid:dcc.hapmap.org:Panel:CEPH-30-trios:1	QC+
rs17866961	G/T	Chr4	118799648	0	ncbi_b34	broad	urn:LSID:illumina.hapmap.org:Protocol:Golden_Gate_1.0.0:1	urn:LSID:wicgr.hapmap.org:Assay:776437:1	urn:lsid:dcc.hapmap.org:Panel:CEPH-30-trios:1	QC+
rs17865321	C/G	Chr4	118920106	0	ncbi_b34	broad	urn:LSID:illumina.hapmap.org:Protocol:Golden_Gate_1.0.0:1	urn:LSID:wicgr.hapmap.org:Assay:776669:1	urn:lsid:dcc.hapmap.org:Panel:CEPH-30-trios:1	QC+
rs17861875	C/T	Chr4	118788868	0	ncbi_b34	broad	urn:LSID:illumina.hapmap.org:Protocol:Golden_Gate_1.0.0:1	urn:LSID:wicgr.hapmap.org:Assay:557147:1	urn:lsid:dcc.hapmap.org:Panel:CEPH-30-trios:1	QC+
rs17874757	A/G	Chr4	119045074	0	ncbi_b34	broad	urn:LSID:illumina.hapmap.org:Protocol:Golden_Gate_1.0.0:1	urn:LSID:wicgr.hapmap.org:Assay:557187:1	urn:lsid:dcc.hapmap.org:Panel:CEPH-30-trios:1	QC+
rs4546314	A/G	Chr4	118800094	0	ncbi_b34	broad	urn:LSID:illumina.hapmap.org:Protocol:Golden_Gate_1.0.0:1	urn:LSID:wicgr.hapmap.org:Assay:310471:1	urn:lsid:dcc.hapmap.org:Panel:CEPH-30-trios:1	QC+
rs2635365	C/T	Chr4	118959984	0	ncbi_b34	broad	urn:LSID:illumina.hapmap.org:Protocol:Golden_Gate_1.0.0:1	urn:lsid:wicgr.hapmap.org:Assay:310206:1	urn:lsid:dcc.hapmap.org:Panel:CEPH-30-trios:1	QC+
rs3811753	A/G	Chr4	118955491	0	ncbi_b34	broad	urn:LSID:illumina.hapmap.org:Protocol:Golden_Gate_1.0.0:1	urn:LSID:wicgr.hapmap.org:Assay:310677:1	urn:lsid:dcc.hapmap.org:Panel:CEPH-30-trios:1	QC+
rs6850876	A/G	Chr4	118969631	0	ncbi_b34	broad	urn:LSID:illumina.hapmap.org:Protocol:Golden_Gate_1.0.0:1	urn:LSID:wicgr.hapmap.org:Assay:310712:1	urn:lsid:dcc.hapmap.org:Panel:CEPH-30-trios:1	QC+
rs12233805	A/G	Chr4	119027881	0	ncbi_b34	broad	urn:LSID:illumina.hapmap.org:Protocol:Golden_Gate_1.0.0:1	urn:LSID:wicgr.hapmap.org:Assay:558758:1	urn:lsid:dcc.hapmap.org:Panel:CEPH-30-trios:1	QC+
rs12644491	A/T	Chr4	118966102	0	ncbi_b34	broad	urn:LSID:illumina.hapmap.org:Protocol:Golden_Gate_1.0.0:1	urn:LSID:wicgr.hapmap.org:Assay:558702:1	urn:lsid:dcc.hapmap.org:Panel:CEPH-30-trios:1	QC+
rs11562855	A/G	Chr4	118887333	0	ncbi_b34	perlegen	urn:lsid:perlegen.hapmap.org:Protocol:Genotyping_1.0.0:1	urn:lsid:perlegen.hapmap.org:Assay:PS03419362:1	urn:lsid:dcc.hapmap.org:Panel:CEPH-30-trios:1	QC+
rs4352542	A/C	Chr4	118815159	0	ncbi_b34	broad	urn:LSID:illumina.hapmap.org:Protocol:Golden_Gate_1.0.0:1	urn:LSID:wicgr.hapmap.org:Assay:310488:1	urn:lsid:dcc.hapmap.org:Panel:CEPH-30-trios:1	QC+
rs9991400	C/T	Chr4	119024028	0	ncbi_b34	broad	urn:LSID:illumina.hapmap.org:Protocol:Golden_Gate_1.0.0:1	urn:LSID:wicgr.hapmap.org:Assay:558348:1	urn:lsid:dcc.hapmap.org:Panel:CEPH-30-trios:1	QC+
rs17861871	A/T	Chr4	118787329	0	ncbi_b34	broad	urn:LSID:illumina.hapmap.org:Protocol:Golden_Gate_1.0.0:1	urn:LSID:wicgr.hapmap.org:Assay:558535:1	urn:lsid:dcc.hapmap.org:Panel:CEPH-30-trios:1	QC+
rs17875091	C/G	Chr4	118984406	0	ncbi_b34	broad	urn:LSID:illumina.hapmap.org:Protocol:Golden_Gate_1.0.0:1	urn:LSID:wicgr.hapmap.org:Assay:778453:1	urn:lsid:dcc.hapmap.org:Panel:CEPH-30-trios:1	QC+
rs2171744	C/G	Chr4	118945957	0	ncbi_b34	broad	urn:LSID:illumina.hapmap.org:Protocol:Golden_Gate_1.0.0:1	urn:LSID:wicgr.hapmap.org:Assay:310666:1	urn:lsid:dcc.hapmap.org:Panel:CEPH-30-trios:1	QC+
rs17861942	G/T	Chr4	118835372	0	ncbi_b34	broad	urn:LSID:illumina.hapmap.org:Protocol:Golden_Gate_1.0.0:1	urn:LSID:wicgr.hapmap.org:Assay:558591:1	urn:lsid:dcc.hapmap.org:Panel:CEPH-30-trios:1	QC+
rs4437321	C/T	Chr4	118860987	0	ncbi_b34	perlegen	urn:lsid:perlegen.hapmap.org:Protocol:Genotyping_1.0.0:1	urn:lsid:perlegen.hapmap.org:Assay:PS03972987:1	urn:lsid:dcc.hapmap.org:Panel:CEPH-30-trios:1	QC+
rs1112386	C/T	Chr4	119100838	0	ncbi_b34	broad	urn:lsid:wicgr.hapmap.org:Protocol:genotype_protocol_1:1	urn:lsid:wicgr.hapmap.org:Assay:HapMap_Encode-BI109662:1	urn:lsid:dcc.hapmap.org:Panel:CEPH-30-trios:1	QC+
rs11562840	C/G	Chr4	118946687	0	ncbi_b34	broad	urn:LSID:illumina.hapmap.org:Protocol:Golden_Gate_1.0.0:1	urn:LSID:wicgr.hapmap.org:Assay:558677:1	urn:lsid:dcc.hapmap.org:Panel:CEPH-30-trios:1	QC+
rs17861774	C/G	Chr4	118729468	0	ncbi_b34	broad	urn:LSID:illumina.hapmap.org:Protocol:Golden_Gate_1.0.0:1	urn:LSID:wicgr.hapmap.org:Assay:558457:1	urn:lsid:dcc.hapmap.org:Panel:CEPH-30-trios:1	QC+
rs7675619	C/G	Chr4	118865946	0	ncbi_b34	broad	urn:LSID:illumina.hapmap.org:Protocol:Golden_Gate_1.0.0:1	urn:LSID:wicgr.hapmap.org:Assay:370953:1	urn:lsid:dcc.hapmap.org:Panel:CEPH-30-trios:1	QC+
rs17861918	C/T	Chr4	118820892	0	ncbi_b34	broad	urn:LSID:illumina.hapmap.org:Protocol:Golden_Gate_1.0.0:1	urn:LSID:wicgr.hapmap.org:Assay:558572:1	urn:lsid:dcc.hapmap.org:Panel:CEPH-30-trios:1	QC+
rs17861809	C/T	Chr4	118751709	0	ncbi_b34	broad	urn:LSID:illumina.hapmap.org:Protocol:Golden_Gate_1.0.0:1	urn:LSID:wicgr.hapmap.org:Assay:558487:1	urn:lsid:dcc.hapmap.org:Panel:CEPH-30-trios:1	QC+
rs17861763	C/T	Chr4	118717993	0	ncbi_b34	broad	urn:LSID:illumina.hapmap.org:Protocol:Golden_Gate_1.0.0:1	urn:LSID:wicgr.hapmap.org:Assay:558448:1	urn:lsid:dcc.hapmap.org:Panel:CEPH-30-trios:1	QC+
rs4318720	A/G	Chr4	118791074	0	ncbi_b34	broad	urn:LSID:illumina.hapmap.org:Protocol:Golden_Gate_1.0.0:1	urn:LSID:wicgr.hapmap.org:Assay:310460:1	urn:lsid:dcc.hapmap.org:Panel:CEPH-30-trios:1	QC+
rs7686762	A/G	Chr4	118785155	0	ncbi_b34	broad	urn:lsid:wicgr.hapmap.org:Protocol:genotype_protocol_1:1	urn:lsid:wicgr.hapmap.org:Assay:HapMap_Encode-BI109126:1	urn:lsid:dcc.hapmap.org:Panel:CEPH-30-trios:1	QC+
rs1586609	A/T	Chr4	119026254	0	ncbi_b34	broad	urn:LSID:illumina.hapmap.org:Protocol:Golden_Gate_1.0.0:1	urn:lsid:wicgr.hapmap.org:Assay:310220:1	urn:lsid:dcc.hapmap.org:Panel:CEPH-30-trios:1	QC+
rs17874755	C/T	Chr4	118966130	0	ncbi_b34	broad	urn:LSID:illumina.hapmap.org:Protocol:Golden_Gate_1.0.0:1	urn:LSID:wicgr.hapmap.org:Assay:557173:1	urn:lsid:dcc.hapmap.org:Panel:CEPH-30-trios:1	QC+
rs1948244	A/G	Chr4	118982238	0	ncbi_b34	broad	urn:LSID:illumina.hapmap.org:Protocol:Golden_Gate_1.0.0:1	urn:LSID:wicgr.hapmap.org:Assay:507117:1	urn:lsid:dcc.hapmap.org:Panel:CEPH-30-trios:1	QC+
rs17867226	C/T	Chr4	118764475	0	ncbi_b34	broad	urn:LSID:illumina.hapmap.org:Protocol:Golden_Gate_1.0.0:1	urn:LSID:wicgr.hapmap.org:Assay:776370:1	urn:lsid:dcc.hapmap.org:Panel:CEPH-30-trios:1	QC+
rs17861935	A/G	Chr4	118831210	0	ncbi_b34	broad	urn:LSID:illumina.hapmap.org:Protocol:Golden_Gate_1.0.0:1	urn:LSID:wicgr.hapmap.org:Assay:558585:1	urn:lsid:dcc.hapmap.org:Panel:CEPH-30-trios:1	QC+
rs2635223	A/C	Chr4	118991229	0	ncbi_b34	broad	urn:LSID:illumina.hapmap.org:Protocol:Golden_Gate_1.0.0:1	urn:LSID:wicgr.hapmap.org:Assay:310736:1	urn:lsid:dcc.hapmap.org:Panel:CEPH-30-trios:1	QC+
rs17861829	A/G	Chr4	118763366	0	ncbi_b34	broad	urn:LSID:illumina.hapmap.org:Protocol:Golden_Gate_1.0.0:1	urn:LSID:wicgr.hapmap.org:Assay:558503:1	urn:lsid:dcc.hapmap.org:Panel:CEPH-30-trios:1	QC+
rs17867938	C/G	Chr4	118782653	0	ncbi_b34	broad	urn:LSID:illumina.hapmap.org:Protocol:Golden_Gate_1.0.0:1	urn:LSID:wicgr.hapmap.org:Assay:558090:1	urn:lsid:dcc.hapmap.org:Panel:CEPH-30-trios:1	QC+
rs17867244	C/T	Chr4	119201584	0	ncbi_b34	broad	urn:LSID:illumina.hapmap.org:Protocol:Golden_Gate_1.0.0:1	urn:LSID:wicgr.hapmap.org:Assay:777067:1	urn:lsid:dcc.hapmap.org:Panel:CEPH-30-trios:1	QC+
rs17875082	A/G	Chr4	118901997	0	ncbi_b34	broad	urn:lsid:wicgr.hapmap.org:Protocol:genotype_protocol_1:1	urn:LSID:wicgr.hapmap.org:Assay:HapMap_Encode_II-Broad361577:1	urn:lsid:dcc.hapmap.org:Panel:CEPH-30-trios:1	QC+
rs13129545	G/T	Chr4	118848069	0	ncbi_b34	broad	urn:LSID:illumina.hapmap.org:Protocol:Golden_Gate_1.0.0:1	urn:LSID:wicgr.hapmap.org:Assay:776532:1	urn:lsid:dcc.hapmap.org:Panel:CEPH-30-trios:1	QC+
rs6850890	G/T	Chr4	118845855	0	ncbi_b34	broad	urn:LSID:illumina.hapmap.org:Protocol:Golden_Gate_1.0.0:1	urn:LSID:wicgr.hapmap.org:Assay:310521:1	urn:lsid:dcc.hapmap.org:Panel:CEPH-30-trios:1	QC+
rs17862958	A/G	Chr4	118972084	0	ncbi_b34	broad	urn:LSID:illumina.hapmap.org:Protocol:Golden_Gate_1.0.0:1	urn:LSID:wicgr.hapmap.org:Assay:557174:1	urn:lsid:dcc.hapmap.org:Panel:CEPH-30-trios:1	QC+
rs17861888	A/G	Chr4	118802750	0	ncbi_b34	broad	urn:lsid:wicgr.hapmap.org:Protocol:genotype_protocol_1:1	urn:lsid:wicgr.hapmap.org:Assay:HapMap_Encode-BI154130:1	urn:lsid:dcc.hapmap.org:Panel:CEPH-30-trios:1	QC+
TagSNPs found by metaSNP in 1000 Genomes Project genotypes, Chr1 (Fig 7)
fileformat=VCFv4.1
FILTER=<ID=PASS,Description="All filters passed
fileDate=20150218
reference=ftp://ftp.1000genomes.ebi.ac.uk//vol1/ftp/technical/reference/phase2_reference_assembly_sequence/hs37d5.fa.gz
source=1000GenomesPhase3Pipeline
contig=<ID=1,assembly=b37,length=249250621>
contig=<ID=2,assembly=b37,length=243199373
contig=<ID=3,assembly=b37,length=198022430
contig=<ID=4,assembly=b37,length=191154276
contig=<ID=5,assembly=b37,length=180915260
contig=<ID=6,assembly=b37,length=171115067
contig=<ID=7,assembly=b37,length=159138663
contig=<ID=8,assembly=b37,length=146364022
contig=<ID=9,assembly=b37,length=141213431
contig=<ID=10,assembly=b37,length=135534747
contig=<ID=11,assembly=b37,length=135006516
contig=<ID=12,assembly=b37,length=133851895
contig=<ID=13,assembly=b37,length=115169878
contig=<ID=14,assembly=b37,length=107349540
contig=<ID=15,assembly=b37,length=102531392
contig=<ID=16,assembly=b37,length=90354753
contig=<ID=17,assembly=b37,length=81195210
contig=<ID=18,assembly=b37,length=78077248
contig=<ID=19,assembly=b37,length=59128983
contig=<ID=20,assembly=b37,length=63025520
contig=<ID=21,assembly=b37,length=48129895
contig=<ID=22,assembly=b37,length=51304566
contig=<ID=GL000191.1,assembly=b37,length=106433
contig=<ID=GL000192.1,assembly=b37,length=547496
contig=<ID=GL000193.1,assembly=b37,length=189789
contig=<ID=GL000194.1,assembly=b37,length=191469
contig=<ID=GL000195.1,assembly=b37,length=182896
contig=<ID=GL000196.1,assembly=b37,length=38914
contig=<ID=GL000197.1,assembly=b37,length=37175
contig=<ID=GL000198.1,assembly=b37,length=90085
contig=<ID=GL000199.1,assembly=b37,length=169874
contig=<ID=GL000200.1,assembly=b37,length=187035
contig=<ID=GL000201.1,assembly=b37,length=36148
contig=<ID=GL000202.1,assembly=b37,length=40103
contig=<ID=GL000203.1,assembly=b37,length=37498
contig=<ID=GL000204.1,assembly=b37,length=81310
contig=<ID=GL000205.1,assembly=b37,length=174588
contig=<ID=GL000206.1,assembly=b37,length=41001
contig=<ID=GL000207.1,assembly=b37,length=4262
contig=<ID=GL000208.1,assembly=b37,length=92689
contig=<ID=GL000209.1,assembly=b37,length=159169
contig=<ID=GL000210.1,assembly=b37,length=27682
contig=<ID=GL000211.1,assembly=b37,length=166566
contig=<ID=GL000212.1,assembly=b37,length=186858
contig=<ID=GL000213.1,assembly=b37,length=164239
contig=<ID=GL000214.1,assembly=b37,length=137718
contig=<ID=GL000215.1,assembly=b37,length=172545
contig=<ID=GL000216.1,assembly=b37,length=172294
contig=<ID=GL000217.1,assembly=b37,length=172149
contig=<ID=GL000218.1,assembly=b37,length=161147
contig=<ID=GL000219.1,assembly=b37,length=179198
contig=<ID=GL000220.1,assembly=b37,length=161802
contig=<ID=GL000221.1,assembly=b37,length=155397
contig=<ID=GL000222.1,assembly=b37,length=186861
contig=<ID=GL000223.1,assembly=b37,length=180455
contig=<ID=GL000224.1,assembly=b37,length=179693
contig=<ID=GL000225.1,assembly=b37,length=211173
contig=<ID=GL000226.1,assembly=b37,length=15008
contig=<ID=GL000227.1,assembly=b37,length=128374
contig=<ID=GL000228.1,assembly=b37,length=129120
contig=<ID=GL000229.1,assembly=b37,length=19913
contig=<ID=GL000230.1,assembly=b37,length=43691
contig=<ID=GL000231.1,assembly=b37,length=27386
contig=<ID=GL000232.1,assembly=b37,length=40652
contig=<ID=GL000233.1,assembly=b37,length=45941
contig=<ID=GL000234.1,assembly=b37,length=40531
contig=<ID=GL000235.1,assembly=b37,length=34474
contig=<ID=GL000236.1,assembly=b37,length=41934
contig=<ID=GL000237.1,assembly=b37,length=45867
contig=<ID=GL000238.1,assembly=b37,length=39939
contig=<ID=GL000239.1,assembly=b37,length=33824
contig=<ID=GL000240.1,assembly=b37,length=41933
contig=<ID=GL000241.1,assembly=b37,length=42152
contig=<ID=GL000242.1,assembly=b37,length=43523
contig=<ID=GL000243.1,assembly=b37,length=43341
contig=<ID=GL000244.1,assembly=b37,length=39929
contig=<ID=GL000245.1,assembly=b37,length=36651
contig=<ID=GL000246.1,assembly=b37,length=38154
contig=<ID=GL000247.1,assembly=b37,length=36422
contig=<ID=GL000248.1,assembly=b37,length=39786
contig=<ID=GL000249.1,assembly=b37,length=38502
contig=<ID=MT,assembly=b37,length=16569
contig=<ID=NC_007605,assembly=b37,length=171823
contig=<ID=X,assembly=b37,length=155270560
contig=<ID=Y,assembly=b37,length=59373566
contig=<ID=hs37d5,assembly=b37,length=35477943
ALT=<ID=CNV,Description="Copy Number Polymorphism
ALT=<ID=DEL,Description="Deletion
ALT=<ID=DUP,Description="Duplication
ALT=<ID=INS:ME:ALU,Description="Insertion of ALU element
ALT=<ID=INS:ME:LINE1,Description="Insertion of LINE1 element
ALT=<ID=INS:ME:SVA,Description="Insertion of SVA element
ALT=<ID=INS:MT,Description="Nuclear Mitochondrial Insertion
ALT=<ID=INV,Description="Inversion
ALT=<ID=CN0,Description="Copy number allele: 0 copies
ALT=<ID=CN1,Description="Copy number allele: 1 copy
ALT=<ID=CN2,Description="Copy number allele: 2 copies
ALT=<ID=CN3,Description="Copy number allele: 3 copies
ALT=<ID=CN4,Description="Copy number allele: 4 copies
ALT=<ID=CN5,Description="Copy number allele: 5 copies
ALT=<ID=CN6,Description="Copy number allele: 6 copies
ALT=<ID=CN7,Description="Copy number allele: 7 copies
ALT=<ID=CN8,Description="Copy number allele: 8 copies
ALT=<ID=CN9,Description="Copy number allele: 9 copies
ALT=<ID=CN10,Description="Copy number allele: 10 copies
ALT=<ID=CN11,Description="Copy number allele: 11 copies
ALT=<ID=CN12,Description="Copy number allele: 12 copies
ALT=<ID=CN13,Description="Copy number allele: 13 copies
ALT=<ID=CN14,Description="Copy number allele: 14 copies
ALT=<ID=CN15,Description="Copy number allele: 15 copies
ALT=<ID=CN16,Description="Copy number allele: 16 copies
ALT=<ID=CN17,Description="Copy number allele: 17 copies
ALT=<ID=CN18,Description="Copy number allele: 18 copies
ALT=<ID=CN19,Description="Copy number allele: 19 copies
ALT=<ID=CN20,Description="Copy number allele: 20 copies
ALT=<ID=CN21,Description="Copy number allele: 21 copies
ALT=<ID=CN22,Description="Copy number allele: 22 copies
ALT=<ID=CN23,Description="Copy number allele: 23 copies
ALT=<ID=CN24,Description="Copy number allele: 24 copies
ALT=<ID=CN25,Description="Copy number allele: 25 copies
ALT=<ID=CN26,Description="Copy number allele: 26 copies
ALT=<ID=CN27,Description="Copy number allele: 27 copies
ALT=<ID=CN28,Description="Copy number allele: 28 copies
ALT=<ID=CN29,Description="Copy number allele: 29 copies
ALT=<ID=CN30,Description="Copy number allele: 30 copies
ALT=<ID=CN31,Description="Copy number allele: 31 copies
ALT=<ID=CN32,Description="Copy number allele: 32 copies
ALT=<ID=CN33,Description="Copy number allele: 33 copies
ALT=<ID=CN34,Description="Copy number allele: 34 copies
ALT=<ID=CN35,Description="Copy number allele: 35 copies
ALT=<ID=CN36,Description="Copy number allele: 36 copies
ALT=<ID=CN37,Description="Copy number allele: 37 copies
ALT=<ID=CN38,Description="Copy number allele: 38 copies
ALT=<ID=CN39,Description="Copy number allele: 39 copies
ALT=<ID=CN40,Description="Copy number allele: 40 copies
ALT=<ID=CN41,Description="Copy number allele: 41 copies
ALT=<ID=CN42,Description="Copy number allele: 42 copies
ALT=<ID=CN43,Description="Copy number allele: 43 copies
ALT=<ID=CN44,Description="Copy number allele: 44 copies
ALT=<ID=CN45,Description="Copy number allele: 45 copies
ALT=<ID=CN46,Description="Copy number allele: 46 copies
ALT=<ID=CN47,Description="Copy number allele: 47 copies
ALT=<ID=CN48,Description="Copy number allele: 48 copies
ALT=<ID=CN49,Description="Copy number allele: 49 copies
ALT=<ID=CN50,Description="Copy number allele: 50 copies
ALT=<ID=CN51,Description="Copy number allele: 51 copies
ALT=<ID=CN52,Description="Copy number allele: 52 copies
ALT=<ID=CN53,Description="Copy number allele: 53 copies
ALT=<ID=CN54,Description="Copy number allele: 54 copies
ALT=<ID=CN55,Description="Copy number allele: 55 copies
ALT=<ID=CN56,Description="Copy number allele: 56 copies
ALT=<ID=CN57,Description="Copy number allele: 57 copies
ALT=<ID=CN58,Description="Copy number allele: 58 copies
ALT=<ID=CN59,Description="Copy number allele: 59 copies
ALT=<ID=CN60,Description="Copy number allele: 60 copies
ALT=<ID=CN61,Description="Copy number allele: 61 copies
ALT=<ID=CN62,Description="Copy number allele: 62 copies
ALT=<ID=CN63,Description="Copy number allele: 63 copies
ALT=<ID=CN64,Description="Copy number allele: 64 copies
ALT=<ID=CN65,Description="Copy number allele: 65 copies
ALT=<ID=CN66,Description="Copy number allele: 66 copies
ALT=<ID=CN67,Description="Copy number allele: 67 copies
ALT=<ID=CN68,Description="Copy number allele: 68 copies
ALT=<ID=CN69,Description="Copy number allele: 69 copies
ALT=<ID=CN70,Description="Copy number allele: 70 copies
ALT=<ID=CN71,Description="Copy number allele: 71 copies
ALT=<ID=CN72,Description="Copy number allele: 72 copies
ALT=<ID=CN73,Description="Copy number allele: 73 copies
ALT=<ID=CN74,Description="Copy number allele: 74 copies
ALT=<ID=CN75,Description="Copy number allele: 75 copies
ALT=<ID=CN76,Description="Copy number allele: 76 copies
ALT=<ID=CN77,Description="Copy number allele: 77 copies
ALT=<ID=CN78,Description="Copy number allele: 78 copies
ALT=<ID=CN79,Description="Copy number allele: 79 copies
ALT=<ID=CN80,Description="Copy number allele: 80 copies
ALT=<ID=CN81,Description="Copy number allele: 81 copies
ALT=<ID=CN82,Description="Copy number allele: 82 copies
ALT=<ID=CN83,Description="Copy number allele: 83 copies
ALT=<ID=CN84,Description="Copy number allele: 84 copies
ALT=<ID=CN85,Description="Copy number allele: 85 copies
ALT=<ID=CN86,Description="Copy number allele: 86 copies
ALT=<ID=CN87,Description="Copy number allele: 87 copies
ALT=<ID=CN88,Description="Copy number allele: 88 copies
ALT=<ID=CN89,Description="Copy number allele: 89 copies
ALT=<ID=CN90,Description="Copy number allele: 90 copies
ALT=<ID=CN91,Description="Copy number allele: 91 copies
ALT=<ID=CN92,Description="Copy number allele: 92 copies
ALT=<ID=CN93,Description="Copy number allele: 93 copies
ALT=<ID=CN94,Description="Copy number allele: 94 copies
ALT=<ID=CN95,Description="Copy number allele: 95 copies
ALT=<ID=CN96,Description="Copy number allele: 96 copies
ALT=<ID=CN97,Description="Copy number allele: 97 copies
ALT=<ID=CN98,Description="Copy number allele: 98 copies
ALT=<ID=CN99,Description="Copy number allele: 99 copies
ALT=<ID=CN100,Description="Copy number allele: 100 copies
ALT=<ID=CN101,Description="Copy number allele: 101 copies
ALT=<ID=CN102,Description="Copy number allele: 102 copies
ALT=<ID=CN103,Description="Copy number allele: 103 copies
ALT=<ID=CN104,Description="Copy number allele: 104 copies
ALT=<ID=CN105,Description="Copy number allele: 105 copies
ALT=<ID=CN106,Description="Copy number allele: 106 copies
ALT=<ID=CN107,Description="Copy number allele: 107 copies
ALT=<ID=CN108,Description="Copy number allele: 108 copies
ALT=<ID=CN109,Description="Copy number allele: 109 copies
ALT=<ID=CN110,Description="Copy number allele: 110 copies
ALT=<ID=CN111,Description="Copy number allele: 111 copies
ALT=<ID=CN112,Description="Copy number allele: 112 copies
ALT=<ID=CN113,Description="Copy number allele: 113 copies
ALT=<ID=CN114,Description="Copy number allele: 114 copies
ALT=<ID=CN115,Description="Copy number allele: 115 copies
ALT=<ID=CN116,Description="Copy number allele: 116 copies
ALT=<ID=CN117,Description="Copy number allele: 117 copies
ALT=<ID=CN118,Description="Copy number allele: 118 copies
ALT=<ID=CN119,Description="Copy number allele: 119 copies
ALT=<ID=CN120,Description="Copy number allele: 120 copies
ALT=<ID=CN121,Description="Copy number allele: 121 copies
ALT=<ID=CN122,Description="Copy number allele: 122 copies
ALT=<ID=CN123,Description="Copy number allele: 123 copies
ALT=<ID=CN124,Description="Copy number allele: 124 copies
FORMAT=<ID=GT,Number=1,Type=String,Description="Genotype
INFO=<ID=CIEND,Number=2,Type=Integer,Description="Confidence interval around END for imprecise variants
INFO=<ID=CIPOS,Number=2,Type=Integer,Description="Confidence interval around POS for imprecise variants
INFO=<ID=CS,Number=1,Type=String,Description="Source call set.
INFO=<ID=END,Number=1,Type=Integer,Description="End coordinate of this variant
INFO=<ID=IMPRECISE,Number=0,Type=Flag,Description="Imprecise structural variation
INFO=<ID=MC,Number=.,Type=String,Description="Merged calls.
'INFO=<ID=MEINFO,Number=4,Type=String,Description="Mobile element info of the form NAME,START,END<POLARITY; If there is only 5'' OR 3'' support for this call, will be NULL NULL for START and END'
INFO=<ID=MEND,Number=1,Type=Integer,Description="Mitochondrial end coordinate of inserted sequence
INFO=<ID=MLEN,Number=1,Type=Integer,Description="Estimated length of mitochondrial insert
INFO=<ID=MSTART,Number=1,Type=Integer,Description="Mitochondrial start coordinate of inserted sequence
INFO=<ID=SVLEN,Number=.,Type=Integer,Description="SV length. It is only calculated for structural variation MEIs. For other types of SVs; one may calculate the SV length by INFO:END-START+1, or by finding the difference between lengthes of REF and ALT alleles
INFO=<ID=SVTYPE,Number=1,Type=String,Description="Type of structural variant
INFO=<ID=TSD,Number=1,Type=String,Description="Precise Target Site Duplication for bases, if unknown, value will be NULL
INFO=<ID=AC,Number=A,Type=Integer,Description="Total number of alternate alleles in called genotypes
INFO=<ID=AF,Number=A,Type=Float,Description="Estimated allele frequency in the range (0,1)
INFO=<ID=NS,Number=1,Type=Integer,Description="Number of samples with data
INFO=<ID=AN,Number=1,Type=Integer,Description="Total number of alleles in called genotypes
INFO=<ID=EAS_AF,Number=A,Type=Float,Description="Allele frequency in the EAS populations calculated from AC and AN, in the range (0,1)
INFO=<ID=EUR_AF,Number=A,Type=Float,Description="Allele frequency in the EUR populations calculated from AC and AN, in the range (0,1)
INFO=<ID=AFR_AF,Number=A,Type=Float,Description="Allele frequency in the AFR populations calculated from AC and AN, in the range (0,1)
INFO=<ID=AMR_AF,Number=A,Type=Float,Description="Allele frequency in the AMR populations calculated from AC and AN, in the range (0,1)
INFO=<ID=SAS_AF,Number=A,Type=Float,Description="Allele frequency in the SAS populations calculated from AC and AN, in the range (0,1)
INFO=<ID=DP,Number=1,Type=Integer,Description="Total read depth; only low coverage data were counted towards the DP, exome data were not used
INFO=<ID=AA,Number=1,Type=String,Description="Ancestral Allele. Format: AA|REF|ALT|IndelType. AA: Ancestral allele, REF:Reference Allele, ALT:Alternate Allele, IndelType:Type of Indel (REF, ALT and IndelType are only defined for indels)
INFO=<ID=VT,Number=.,Type=String,Description="indicates what type of variant the line represents
INFO=<ID=EX_TARGET,Number=0,Type=Flag,Description="indicates whether a variant is within the exon pull down target boundaries
INFO=<ID=MULTI_ALLELIC,Number=0,Type=Flag,Description="indicates whether a site is multi-allelic
CHROM	POS	ID	REF	ALT	QUAL	FILTER	INFO	FORMAT
1	180402718	rs10798765	T	A	100	PASS	AC=2305;AF=0.460264;AN=5008;NS=2504;DP=15917;EAS_AF=0.5595;AMR_AF=0.4697;AFR_AF=0.1006;EUR_AF=0.6362;SAS_AF=0.6564;AA=t|||;VT=SNP	GT
1	183298008	rs12130199	C	T	100	PASS	AC=2612;AF=0.521565;AN=5008;NS=2504;DP=21995;EAS_AF=0.8075;AMR_AF=0.4539;AFR_AF=0.2693;EUR_AF=0.5099;SAS_AF=0.6278;AA=T|||;VT=SNP	GT
1	100210922	rs4908012	C	T	100	PASS	AC=2799;AF=0.558906;AN=5008;NS=2504;DP=18940;EAS_AF=0.3909;AMR_AF=0.4942;AFR_AF=0.941;EUR_AF=0.3082;SAS_AF=0.5194;AA=C|||;VT=SNP	GT
1	19868650	rs10917487	G	T	100	PASS	AC=2327;AF=0.464657;AN=5008;NS=2504;DP=21861;EAS_AF=0.6379;AMR_AF=0.6066;AFR_AF=0.0666;EUR_AF=0.6332;SAS_AF=0.5501;AA=g|||;VT=SNP	GT
1	69077448	rs2206769	A	G	100	PASS	AC=2677;AF=0.534545;AN=5008;NS=2504;DP=17430;EAS_AF=0.7212;AMR_AF=0.6153;AFR_AF=0.1513;EUR_AF=0.6203;SAS_AF=0.7147;AA=G|||;VT=SNP	GT
1	9492010	rs9659361	C	T	100	PASS	AC=2296;AF=0.458466;AN=5008;NS=2504;DP=19339;EAS_AF=0.3224;AMR_AF=0.2911;AFR_AF=0.8033;EUR_AF=0.2803;SAS_AF=0.4346;AA=C|||;VT=SNP	GT
1	211808555	rs11119780	G	T	100	PASS	AC=2314;AF=0.462061;AN=5008;NS=2504;DP=15374;EAS_AF=0.7758;AMR_AF=0.6239;AFR_AF=0.1649;EUR_AF=0.4155;SAS_AF=0.4734;AA=G|||;VT=SNP	GT
1	172358816	rs9425297	A	G	100	PASS	AC=2595;AF=0.518171;AN=5008;NS=2504;DP=15090;EAS_AF=0.871;AMR_AF=0.6412;AFR_AF=0.0976;EUR_AF=0.5815;SAS_AF=0.5706;AA=A|||;VT=SNP	GT
1	159340686	rs7548736	A	G	100	PASS	AC=2478;AF=0.494808;AN=5008;NS=2504;DP=14396;EAS_AF=0.3839;AMR_AF=0.4236;AFR_AF=0.9266;EUR_AF=0.2873;SAS_AF=0.2894;AA=.|||;VT=SNP	GT
1	106127496	rs10881328	A	G	100	PASS	AC=2474;AF=0.49401;AN=5008;NS=2504;DP=16171;EAS_AF=0.1815;AMR_AF=0.4942;AFR_AF=0.7042;EUR_AF=0.5298;SAS_AF=0.4949;AA=G|||;VT=SNP	GT
1	201281850	rs1772858	G	A	100	PASS	AC=2525;AF=0.504193;AN=5008;NS=2504;DP=18829;EAS_AF=0.7381;AMR_AF=0.6441;AFR_AF=0.0363;EUR_AF=0.6382;SAS_AF=0.6585;AA=G|||;VT=SNP	GT
1	248349185	rs7513567	C	T	100	PASS	AC=2889;AF=0.576877;AN=5008;NS=2504;DP=18875;EAS_AF=0.4405;AMR_AF=0.6052;AFR_AF=0.6051;EUR_AF=0.6382;SAS_AF=0.5961;AA=t|||;VT=SNP	GT
1	158192114	rs614164	T	A	100	PASS	AC=2858;AF=0.570687;AN=5008;NS=2504;DP=14307;EAS_AF=0.506;AMR_AF=0.6873;AFR_AF=0.2927;EUR_AF=0.8817;SAS_AF=0.6104;AA=A|||;VT=SNP	GT
1	81831029	rs7527231	G	A	100	PASS	AC=2605;AF=0.520168;AN=5008;NS=2504;DP=21712;EAS_AF=0.744;AMR_AF=0.5274;AFR_AF=0.2088;EUR_AF=0.5974;SAS_AF=0.6258;AA=G|||;VT=SNP	GT
1	93743114	rs6541403	T	G	100	PASS	AC=2425;AF=0.484225;AN=5008;NS=2504;DP=16545;EAS_AF=0.3552;AMR_AF=0.3977;AFR_AF=0.8661;EUR_AF=0.3459;SAS_AF=0.3047;AA=-|||;VT=SNP	GT
1	171412949	rs72716290	G	A	100	PASS	AC=2336;AF=0.466454;AN=5008;NS=2504;DP=16531;EAS_AF=0.2748;AMR_AF=0.4553;AFR_AF=0.323;EUR_AF=0.5954;SAS_AF=0.7331;AA=a|||;VT=SNP	GT
1	74672323	rs489941	C	A	100	PASS	AC=2225;AF=0.444289;AN=5008;NS=2504;DP=16870;EAS_AF=0.7391;AMR_AF=0.389;AFR_AF=0.1528;EUR_AF=0.4642;SAS_AF=0.5532;AA=A|||;VT=SNP	GT
1	216294296	rs143709918	TATTG	T	100	PASS	AC=2263;AF=0.451877;AN=5008;NS=2504;DP=17413;EAS_AF=0.746;AMR_AF=0.5548;AFR_AF=0.1952;EUR_AF=0.3738;SAS_AF=0.5031;VT=INDEL	GT
1	111832950	rs35042265	C	T	100	PASS	AC=2331;AF=0.465455;AN=5008;NS=2504;DP=21705;EAS_AF=0.7411;AMR_AF=0.6282;AFR_AF=0.2209;EUR_AF=0.4592;SAS_AF=0.4029;AA=T|||;VT=SNP	GT
1	235584050	rs113757509	C	A	100	PASS	AC=378;AF=0.0754792;AN=5008;NS=2504;DP=16951;EAS_AF=0.001;AMR_AF=0.0548;AFR_AF=0.2201;EUR_AF=0.0328;SAS_AF=0.0153;AA=c|||;VT=SNP	GT
1	235580382	rs2153204	A	G	100	PASS	AC=3322;AF=0.663339;AN=5008;NS=2504;DP=22352;EAS_AF=0.6796;AMR_AF=0.6614;AFR_AF=0.7542;EUR_AF=0.6044;SAS_AF=0.5859;AA=N|||;VT=SNP	GT
1	105419638	rs35176090	AAT	A	100	PASS	AC=2788;AF=0.556709;AN=5008;NS=2504;DP=8351;EAS_AF=0.5129;AMR_AF=0.6369;AFR_AF=0.2632;EUR_AF=0.7207;SAS_AF=0.773;VT=INDEL	GT
1	105124754	rs10881177	G	A	100	PASS	AC=2443;AF=0.487819;AN=5008;NS=2504;DP=15851;EAS_AF=0.7937;AMR_AF=0.389;AFR_AF=0.2738;EUR_AF=0.4304;SAS_AF=0.591;AA=G|||;VT=SNP	GT
1	80150549	rs11162787	A	T	100	PASS	AC=2380;AF=0.47524;AN=5008;NS=2504;DP=5167;EAS_AF=0.4286;AMR_AF=0.5115;AFR_AF=0.2466;EUR_AF=0.7147;SAS_AF=0.5603;AA=T|||;VT=SNP	GT
1	163726252	rs10753626	C	T	100	PASS	AC=2160;AF=0.43131;AN=5008;NS=2504;DP=12653;EAS_AF=0.7163;AMR_AF=0.3977;AFR_AF=0.1286;EUR_AF=0.4076;SAS_AF=0.5951;AA=T|||;VT=SNP	GT
TagSNPs found by metaSNP in 1000 Genomes Project genotypes, Chr2 (Fig 7)
CHROM	POS	ID	REF	ALT	QUAL	FILTER	INFO	FORMAT
2	21438794	rs437775	A	G	100	PASS	AC=2325;AF=0.464257;AN=5008;NS=2504;DP=19321;EAS_AF=0.2579;AMR_AF=0.389;AFR_AF=0.8306;EUR_AF=0.4245;SAS_AF=0.2761;AA=A|||;VT=SNP	GT
2	15208002	rs1178210	G	T	100	PASS	AC=2405;AF=0.480232;AN=5008;NS=2504;DP=16499;EAS_AF=0.6062;AMR_AF=0.5706;AFR_AF=0.1498;EUR_AF=0.6213;SAS_AF=0.5879;AA=G|||;VT=SNP	GT
2	139462154	rs11680435	C	A	100	PASS	AC=2747;AF=0.548522;AN=5008;NS=2504;DP=19517;EAS_AF=0.7093;AMR_AF=0.6081;AFR_AF=0.1899;EUR_AF=0.5865;SAS_AF=0.7863;AA=C|||;VT=SNP	GT
2	220196005	rs6710951	G	A	100	PASS	AC=2362;AF=0.471645;AN=5008;NS=2504;DP=18593;EAS_AF=0.1845;AMR_AF=0.33;AFR_AF=0.9402;EUR_AF=0.2763;SAS_AF=0.4356;AA=A|||;VT=SNP	GT
2	118337561	rs11898416	A	G	100	PASS	AC=2738;AF=0.546725;AN=5008;NS=2504;DP=20476;EAS_AF=0.4276;AMR_AF=0.4798;AFR_AF=0.8926;EUR_AF=0.3211;SAS_AF=0.4816;AA=a|||;VT=SNP	GT
2	138473582	rs10186030	C	T	100	PASS	AC=2529;AF=0.504992;AN=5008;NS=2504;DP=16353;EAS_AF=0.4196;AMR_AF=0.5793;AFR_AF=0.1596;EUR_AF=0.7634;SAS_AF=0.7413;AA=C|||;VT=SNP	GT
2	1619895	rs11890904	C	A	100	PASS	AC=2503;AF=0.4998;AN=5008;NS=2504;DP=19422;EAS_AF=0.5774;AMR_AF=0.6628;AFR_AF=0.2141;EUR_AF=0.5666;SAS_AF=0.6217;AA=A|||;VT=SNP	GT
2	74929176	rs363668	G	A	100	PASS	AC=2245;AF=0.448283;AN=5008;NS=2504;DP=20256;EAS_AF=0.8085;AMR_AF=0.2882;AFR_AF=0.6074;EUR_AF=0.1392;SAS_AF=0.2935;AA=A|||;VT=SNP	GT
2	10942333	rs1734359	T	C	100	PASS	AC=2304;AF=0.460064;AN=5008;NS=2504;DP=17859;EAS_AF=0.4613;AMR_AF=0.5245;AFR_AF=0.1989;EUR_AF=0.5845;SAS_AF=0.638;AA=T|||;VT=SNP	GT
2	118144477	rs12998019	C	T	100	PASS	AC=2563;AF=0.511781;AN=5008;NS=2504;DP=18079;EAS_AF=0.4782;AMR_AF=0.3862;AFR_AF=0.8192;EUR_AF=0.2326;SAS_AF=0.5072;AA=T|||;VT=SNP	GT
2	131697495	rs12469924	G	A	100	PASS	AC=2759;AF=0.550919;AN=5008;NS=2504;DP=17115;EAS_AF=0.8194;AMR_AF=0.7277;AFR_AF=0.0983;EUR_AF=0.6988;SAS_AF=0.6084;AA=G|||;VT=SNP	GT
2	103039044	rs885088	A	G	100	PASS	AC=2177;AF=0.434704;AN=5008;NS=2504;DP=17506;EAS_AF=0.1687;AMR_AF=0.3401;AFR_AF=0.7474;EUR_AF=0.5298;SAS_AF=0.2556;AA=A|||;VT=SNP	GT
2	237586550	rs2720106	T	A	100	PASS	AC=2589;AF=0.516973;AN=5008;NS=2504;DP=18486;EAS_AF=0.3006;AMR_AF=0.389;AFR_AF=0.9576;EUR_AF=0.492;SAS_AF=0.2607;AA=T|||;VT=SNP	GT
2	123921841	rs12711613	C	A	100	PASS	AC=2334;AF=0.466054;AN=5008;NS=2504;DP=21402;EAS_AF=0.5367;AMR_AF=0.3429;AFR_AF=0.6914;EUR_AF=0.2903;SAS_AF=0.3569;AA=C|||;VT=SNP	GT
2	97555920	rs4907259	G	A	100	PASS	AC=2158;AF=0.430911;AN=5008;NS=2504;DP=17250;EAS_AF=0.6776;AMR_AF=0.4424;AFR_AF=0.2368;EUR_AF=0.159;SAS_AF=0.7106;AA=G|||;VT=SNP	GT
2	172509013	rs7591880	C	G	100	PASS	AC=2694;AF=0.537939;AN=5008;NS=2504;DP=19101;EAS_AF=0.8304;AMR_AF=0.5216;AFR_AF=0.2988;EUR_AF=0.5189;SAS_AF=0.591;AA=G|||;VT=SNP	GT
2	241829988	rs10933511	C	T	100	PASS	AC=2639;AF=0.526957;AN=5008;NS=2504;DP=16625;EAS_AF=0.4405;AMR_AF=0.3473;AFR_AF=0.7799;EUR_AF=0.5179;SAS_AF=0.411;AA=C|||;VT=SNP	GT
2	229297404	rs7581839	C	T	100	PASS	AC=2216;AF=0.442492;AN=5008;NS=2504;DP=18249;EAS_AF=0.6815;AMR_AF=0.4164;AFR_AF=0.5946;EUR_AF=0.2624;SAS_AF=0.1943;AA=C|||;VT=SNP	GT
2	103035119	rs1420105	T	C	100	PASS	AC=2173;AF=0.433906;AN=5008;NS=2504;DP=18261;EAS_AF=0.1687;AMR_AF=0.3401;AFR_AF=0.7474;EUR_AF=0.5298;SAS_AF=0.2515;AA=T|||;VT=SNP	GT
2	231245206	rs1820549	T	C	100	PASS	AC=2460;AF=0.491214;AN=5008;NS=2504;DP=19395;EAS_AF=0.2153;AMR_AF=0.3948;AFR_AF=0.5877;EUR_AF=0.4821;SAS_AF=0.7229;AA=T|||;VT=SNP	GT
2	208344515	rs7349291	C	T	100	PASS	AC=2638;AF=0.526757;AN=5008;NS=2504;DP=16642;EAS_AF=0.752;AMR_AF=0.4654;AFR_AF=0.3207;EUR_AF=0.5974;SAS_AF=0.544;AA=T|||;VT=SNP	GT
TagSNPs found by metaSNP in 1000 Genomes Project genotypes, Chr3 (Fig 7)
CHROM	POS	ID	REF	ALT	QUAL	FILTER	INFO	FORMAT
3	108868151	rs10933976	A	G	100	PASS	AC=2385;AF=0.476238;AN=5008;NS=2504;DP=18804;EAS_AF=0.8363;AMR_AF=0.6081;AFR_AF=0.121;EUR_AF=0.4105;SAS_AF=0.5593;AA=G|||;VT=SNP	GT
3	85605437	rs62250465	C	T	100	PASS	AC=2591;AF=0.517372;AN=5008;NS=2504;DP=16937;EAS_AF=0.8601;AMR_AF=0.5908;AFR_AF=0.149;EUR_AF=0.6292;SAS_AF=0.4949;AA=C|||;VT=SNP	GT
3	87068905	rs2262594	C	A	100	PASS	AC=2411;AF=0.48143;AN=5008;NS=2504;DP=19597;EAS_AF=0.498;AMR_AF=0.6455;AFR_AF=0.1104;EUR_AF=0.7286;SAS_AF=0.5951;AA=C|||;VT=SNP	GT
3	194249638	rs9845677	G	A	100	PASS	AC=2525;AF=0.504193;AN=5008;NS=2504;DP=18448;EAS_AF=0.7937;AMR_AF=0.5389;AFR_AF=0.1528;EUR_AF=0.5765;SAS_AF=0.5818;AA=g|||;VT=SNP	GT
3	178975408	rs10804876	T	C	100	PASS	AC=2777;AF=0.554513;AN=5008;NS=2504;DP=16867;EAS_AF=0.8889;AMR_AF=0.6311;AFR_AF=0.2231;EUR_AF=0.5109;SAS_AF=0.6483;AA=C|||;VT=SNP	GT
3	191277483	rs6778064	C	T	100	PASS	AC=2555;AF=0.510184;AN=5008;NS=2504;DP=18709;EAS_AF=0.3135;AMR_AF=0.4193;AFR_AF=0.8026;EUR_AF=0.3857;SAS_AF=0.5102;AA=C|||;VT=SNP	GT
3	21961996	rs8179943	C	T	100	PASS	AC=2573;AF=0.513778;AN=5008;NS=2504;DP=16146;EAS_AF=0.5962;AMR_AF=0.4395;AFR_AF=0.2436;EUR_AF=0.667;SAS_AF=0.6892;AA=.|||;VT=SNP	GT
3	134577424	rs7643782	G	A	100	PASS	AC=2595;AF=0.518171;AN=5008;NS=2504;DP=20415;EAS_AF=0.7946;AMR_AF=0.6686;AFR_AF=0.1785;EUR_AF=0.672;SAS_AF=0.4274;AA=G|||;VT=SNP	GT
3	88537214	rs6766760	T	C	100	PASS	AC=2807;AF=0.560503;AN=5008;NS=2504;DP=16843;EAS_AF=0.5486;AMR_AF=0.7738;AFR_AF=0.2368;EUR_AF=0.7425;SAS_AF=0.6718;AA=T|||;VT=SNP	GT
3	115898398	rs9816326	C	G	100	PASS	AC=2538;AF=0.506789;AN=5008;NS=2504;DP=19828;EAS_AF=0.7351;AMR_AF=0.5447;AFR_AF=0.1384;EUR_AF=0.6113;SAS_AF=0.635;AA=C|||;VT=SNP	GT
3	32674415	rs2059920	A	G	100	PASS	AC=2086;AF=0.416534;AN=5008;NS=2504;DP=19350;EAS_AF=0.3095;AMR_AF=0.2118;AFR_AF=0.8253;EUR_AF=0.2525;SAS_AF=0.2883;AA=G|||;VT=SNP	GT
3	139431486	rs34066573	A	AT	100	PASS	AC=2595;AF=0.518171;AN=5008;NS=2504;DP=18121;EAS_AF=0.8284;AMR_AF=0.6066;AFR_AF=0.1921;EUR_AF=0.4811;SAS_AF=0.6145;AA=TTTT|TTT|TTTT|deletion;VT=INDEL	GT
3	163588211	rs9809812	T	A	100	PASS	AC=2272;AF=0.453674;AN=5008;NS=2504;DP=11458;EAS_AF=0.2599;AMR_AF=0.3905;AFR_AF=0.7632;EUR_AF=0.3767;SAS_AF=0.3589;AA=A|||;VT=SNP	GT
3	134700507	rs36109	G	A	100	PASS	AC=2761;AF=0.551318;AN=5008;NS=2504;DP=17247;EAS_AF=0.1746;AMR_AF=0.5288;AFR_AF=0.8669;EUR_AF=0.6024;SAS_AF=0.4765;AA=A|||;VT=SNP	GT
3	87521321	rs11127985	C	G	100	PASS	AC=2667;AF=0.532548;AN=5008;NS=2504;DP=19195;EAS_AF=0.5972;AMR_AF=0.7406;AFR_AF=0.1929;EUR_AF=0.6282;SAS_AF=0.6789;AA=C|||;VT=SNP	GT
3	144251642	rs1527233	T	C	100	PASS	AC=2421;AF=0.483427;AN=5008;NS=2504;DP=17816;EAS_AF=0.0893;AMR_AF=0.536;AFR_AF=0.8033;EUR_AF=0.5268;SAS_AF=0.3753;AA=T|||;VT=SNP	GT
3	174214689	rs35367582	A	AT	100	PASS	AC=2726;AF=0.544329;AN=5008;NS=2504;DP=14699;EAS_AF=0.9097;AMR_AF=0.6254;AFR_AF=0.3215;EUR_AF=0.3857;SAS_AF=0.5746;AA=TT|T|TT|deletion;VT=INDEL	GT
3	191001852	rs2603685	A	G	100	PASS	AC=2361;AF=0.471446;AN=5008;NS=2504;DP=13110;EAS_AF=0.5546;AMR_AF=0.585;AFR_AF=0.1997;EUR_AF=0.6133;SAS_AF=0.5266;AA=A|||;VT=SNP	GT
3	32156527	rs9860131	G	A	100	PASS	AC=2603;AF=0.519768;AN=5008;NS=2504;DP=19756;EAS_AF=0.6429;AMR_AF=0.2695;AFR_AF=0.6536;EUR_AF=0.326;SAS_AF=0.589;AA=A|||;VT=SNP	GT
3	189159548	rs6774477	T	G	100	PASS	AC=2449;AF=0.489018;AN=5008;NS=2504;DP=14587;EAS_AF=0.252;AMR_AF=0.4827;AFR_AF=0.7012;EUR_AF=0.5209;SAS_AF=0.4182;AA=G|||;VT=SNP	GT
3	191762138	rs2087699	C	T	100	PASS	AC=2876;AF=0.574281;AN=5008;NS=2504;DP=19966;EAS_AF=0.3542;AMR_AF=0.4986;AFR_AF=0.9448;EUR_AF=0.4215;SAS_AF=0.5112;AA=C|||;VT=SNP	GT
3	42369682	rs524405	A	G	100	PASS	AC=2333;AF=0.465855;AN=5008;NS=2504;DP=19741;EAS_AF=0.5069;AMR_AF=0.5965;AFR_AF=0.2436;EUR_AF=0.6332;SAS_AF=0.4591;AA=G|||;VT=SNP	GT
TagSNPs found by metaSNP in 1000 Genomes Project genotypes, Chr4 (Fig 7)
CHROM	POS	ID	REF	ALT	QUAL	FILTER	INFO	FORMAT
4	178145728	rs34768338	A	G	100	PASS	AC=2334;AF=0.466054;AN=5008;NS=2504;DP=17330;EAS_AF=0.2014;AMR_AF=0.5908;AFR_AF=0.1868;EUR_AF=0.8121;SAS_AF=0.6718;AA=a|||;VT=SNP	GT
4	48175043	rs4695348	A	G	100	PASS	AC=2601;AF=0.519369;AN=5008;NS=2504;DP=17743;EAS_AF=0.8929;AMR_AF=0.4928;AFR_AF=0.3336;EUR_AF=0.3579;SAS_AF=0.5706;AA=A|||;VT=SNP	GT
4	132074511	rs35212044	AT	A	100	PASS	AC=2454;AF=0.490016;AN=5008;NS=2504;DP=15670;EAS_AF=0.7956;AMR_AF=0.6787;AFR_AF=0.202;EUR_AF=0.4642;SAS_AF=0.4571;AA=T|T|-|deletion;VT=INDEL	GT
4	132100421	rs553535	G	A	100	PASS	AC=2551;AF=0.509385;AN=5008;NS=2504;DP=16028;EAS_AF=0.2034;AMR_AF=0.3213;AFR_AF=0.798;EUR_AF=0.5348;SAS_AF=0.5419;AA=A|||;VT=SNP	GT
4	76315208	rs6535379	G	A	100	PASS	AC=2623;AF=0.523762;AN=5008;NS=2504;DP=20637;EAS_AF=0.6696;AMR_AF=0.3501;AFR_AF=0.7345;EUR_AF=0.3668;SAS_AF=0.3732;AA=G|||;VT=SNP	GT
4	43743581	rs7696246	G	A	100	PASS	AC=2614;AF=0.521965;AN=5008;NS=2504;DP=14207;EAS_AF=0.7361;AMR_AF=0.5288;AFR_AF=0.2088;EUR_AF=0.6342;SAS_AF=0.6043;AA=A|||;VT=SNP	GT
4	25588064	rs10009113	A	C	100	PASS	AC=2316;AF=0.46246;AN=5008;NS=2504;DP=13943;EAS_AF=0.2937;AMR_AF=0.3473;AFR_AF=0.77;EUR_AF=0.2922;SAS_AF=0.4775;AA=C|||;VT=SNP	GT
4	171482799	rs405552	G	A	100	PASS	AC=2562;AF=0.511581;AN=5008;NS=2504;DP=19378;EAS_AF=0.8185;AMR_AF=0.4337;AFR_AF=0.0832;EUR_AF=0.673;SAS_AF=0.6636;AA=A|||;VT=SNP	GT
4	64847795	rs11936359	T	C	100	PASS	AC=2367;AF=0.472644;AN=5008;NS=2504;DP=15800;EAS_AF=0.8006;AMR_AF=0.3386;AFR_AF=0.3964;EUR_AF=0.3141;SAS_AF=0.4959;AA=C|||;VT=SNP	GT
4	120072233	rs6828875	G	C	100	PASS	AC=2722;AF=0.54353;AN=5008;NS=2504;DP=17963;EAS_AF=0.6141;AMR_AF=0.6657;AFR_AF=0.2458;EUR_AF=0.7008;SAS_AF=0.6247;AA=G|||;VT=SNP	GT
4	163809440	rs1379752	A	G	100	PASS	AC=2832;AF=0.565495;AN=5008;NS=2504;DP=18615;EAS_AF=0.7976;AMR_AF=0.6988;AFR_AF=0.2708;EUR_AF=0.668;SAS_AF=0.5245;AA=a|||;VT=SNP	GT
4	130974688	rs4864307	T	G	100	PASS	AC=2115;AF=0.422324;AN=5008;NS=2504;DP=16509;EAS_AF=0.5089;AMR_AF=0.3228;AFR_AF=0.7912;EUR_AF=0.1252;SAS_AF=0.2106;AA=G|||;VT=SNP	GT
4	176996902	rs11133129	G	A	100	PASS	AC=2531;AF=0.505391;AN=5008;NS=2504;DP=17654;EAS_AF=0.6002;AMR_AF=0.3963;AFR_AF=0.289;EUR_AF=0.6133;SAS_AF=0.6667;AA=G|||;VT=SNP	GT
4	74761843	rs655328	C	T	100	PASS	AC=2384;AF=0.476038;AN=5008;NS=2504;DP=21493;EAS_AF=0.4097;AMR_AF=0.4928;AFR_AF=0.8517;EUR_AF=0.2336;SAS_AF=0.274;AA=T|||;VT=SNP	GT
4	165630817	rs2222773	T	C	100	PASS	AC=2624;AF=0.523962;AN=5008;NS=2504;DP=16576;EAS_AF=0.6806;AMR_AF=0.634;AFR_AF=0.1997;EUR_AF=0.6272;SAS_AF=0.6166;AA=C|||;VT=SNP	GT
4	159369836	rs7434756	G	C	100	PASS	AC=2975;AF=0.59405;AN=5008;NS=2504;DP=17718;EAS_AF=0.9454;AMR_AF=0.6744;AFR_AF=0.205;EUR_AF=0.6998;SAS_AF=0.592;AA=G|||;VT=SNP	GT
4	62413961	rs56905501	G	A	100	PASS	AC=2423;AF=0.483826;AN=5008;NS=2504;DP=19372;EAS_AF=0.75;AMR_AF=0.3703;AFR_AF=0.3858;EUR_AF=0.3469;SAS_AF=0.5634;AA=G|||;VT=SNP	GT
4	122666141	rs60614118	G	A	100	PASS	AC=2486;AF=0.496406;AN=5008;NS=2504;DP=14639;EAS_AF=0.3899;AMR_AF=0.3112;AFR_AF=0.7065;EUR_AF=0.4314;SAS_AF=0.5204;AA=G|||;VT=SNP	GT
TagSNPs found by metaSNP in 1000 Genomes Project genotypes, Chr5 (Fig 7)
CHROM	POS	ID	REF	ALT	QUAL	FILTER	INFO	FORMAT
5	84059093	rs7448870	A	G	100	PASS	AC=2555;AF=0.510184;AN=5008;NS=2504;DP=16633;EAS_AF=0.4385;AMR_AF=0.3617;AFR_AF=0.8835;EUR_AF=0.3141;SAS_AF=0.3865;AA=G|||;VT=SNP	GT
5	99933455	rs247960	C	T	100	PASS	AC=2415;AF=0.482228;AN=5008;NS=2504;DP=20955;EAS_AF=0.0952;AMR_AF=0.5432;AFR_AF=0.8775;EUR_AF=0.5119;SAS_AF=0.273;AA=T|||;VT=SNP	GT
5	80853386	rs6874029	A	T	100	PASS	AC=2325;AF=0.464257;AN=5008;NS=2504;DP=18926;EAS_AF=0.1746;AMR_AF=0.3919;AFR_AF=0.9493;EUR_AF=0.3111;SAS_AF=0.316;AA=T|||;VT=SNP	GT
5	9158287	rs1806135	C	T	100	PASS	AC=2300;AF=0.459265;AN=5008;NS=2504;DP=18045;EAS_AF=0.3065;AMR_AF=0.4251;AFR_AF=0.2405;EUR_AF=0.7266;SAS_AF=0.6616;AA=T|||;VT=SNP	GT
5	119413345	rs1191741	T	G	100	PASS	AC=2933;AF=0.585663;AN=5008;NS=2504;DP=19369;EAS_AF=0.5972;AMR_AF=0.7896;AFR_AF=0.1316;EUR_AF=0.8658;SAS_AF=0.7546;AA=T|||;VT=SNP	GT
5	8016059	rs17195860	T	G	100	PASS	AC=2713;AF=0.541733;AN=5008;NS=2504;DP=16331;EAS_AF=0.752;AMR_AF=0.5965;AFR_AF=0.211;EUR_AF=0.5785;SAS_AF=0.6953;AA=T|||;VT=SNP	GT
5	33706513	rs7706826	A	G	100	PASS	AC=2299;AF=0.459065;AN=5008;NS=2504;DP=20312;EAS_AF=0.1409;AMR_AF=0.5735;AFR_AF=0.5545;EUR_AF=0.6779;SAS_AF=0.3517;AA=a|||;VT=SNP	GT
5	52045796	rs11957366	A	G	100	PASS	AC=2685;AF=0.536142;AN=5008;NS=2504;DP=18757;EAS_AF=0.5308;AMR_AF=0.5893;AFR_AF=0.2693;EUR_AF=0.833;SAS_AF=0.5593;AA=g|||;VT=SNP	GT
5	28500261	rs34334341	G	T	100	PASS	AC=2807;AF=0.560503;AN=5008;NS=2504;DP=19489;EAS_AF=0.1478;AMR_AF=0.4784;AFR_AF=0.6551;EUR_AF=0.8141;SAS_AF=0.6554;AA=G|||;VT=SNP	GT
5	13599777	rs7701082	T	C	100	PASS	AC=2277;AF=0.454673;AN=5008;NS=2504;DP=19188;EAS_AF=0.1091;AMR_AF=0.67;AFR_AF=0.3283;EUR_AF=0.6819;SAS_AF=0.5951;AA=C|||;VT=SNP	GT
5	29461868	rs1700791	T	C	100	PASS	AC=2404;AF=0.480032;AN=5008;NS=2504;DP=14230;EAS_AF=0.1667;AMR_AF=0.6023;AFR_AF=0.5129;EUR_AF=0.6402;SAS_AF=0.5072;AA=T|||;VT=SNP	GT
5	64734702	rs7728131	G	A	100	PASS	AC=2834;AF=0.565895;AN=5008;NS=2504;DP=15981;EAS_AF=0.2897;AMR_AF=0.5029;AFR_AF=0.885;EUR_AF=0.508;SAS_AF=0.5235;AA=A|||;VT=SNP	GT
5	28331059	rs2434556	G	A	100	PASS	AC=2468;AF=0.492812;AN=5008;NS=2504;DP=16552;EAS_AF=0.8135;AMR_AF=0.6196;AFR_AF=0.3207;EUR_AF=0.3479;SAS_AF=0.454;AA=A|||;VT=SNP	GT
5	74545927	rs35660828	A	G	100	PASS	AC=2929;AF=0.584864;AN=5008;NS=2504;DP=13004;EAS_AF=0.4762;AMR_AF=0.4207;AFR_AF=0.8759;EUR_AF=0.3966;SAS_AF=0.6135;AA=G|||;VT=SNP	GT
5	64822031	rs11958387	A	G	100	PASS	AC=2380;AF=0.47524;AN=5008;NS=2504;DP=16474;EAS_AF=0.6766;AMR_AF=0.5202;AFR_AF=0.3956;EUR_AF=0.3996;SAS_AF=0.4213;AA=A|||;VT=SNP	GT
5	57053990	rs1476939	A	G	100	PASS	AC=2443;AF=0.487819;AN=5008;NS=2504;DP=18491;EAS_AF=0.622;AMR_AF=0.5821;AFR_AF=0.2655;EUR_AF=0.5099;SAS_AF=0.5603;AA=A|||;VT=SNP	GT
5	57801606	rs9292164	G	T	100	PASS	AC=2513;AF=0.501797;AN=5008;NS=2504;DP=21510;EAS_AF=0.1121;AMR_AF=0.5259;AFR_AF=0.7398;EUR_AF=0.6203;SAS_AF=0.4427;AA=T|||;VT=SNP	GT
5	74490218	rs11378160	T	TG	100	PASS	AC=2931;AF=0.585264;AN=5008;NS=2504;DP=17895;EAS_AF=0.4752;AMR_AF=0.4193;AFR_AF=0.8994;EUR_AF=0.3867;SAS_AF=0.5961;AA=|||unknown(LONG_INSERTION);VT=INDEL	GT
5	29048485	rs499464	A	G	100	PASS	AC=1995;AF=0.398363;AN=5008;NS=2504;DP=16734;EAS_AF=0.8244;AMR_AF=0.3429;AFR_AF=0.3109;EUR_AF=0.1909;SAS_AF=0.3303;AA=A|||;VT=SNP	GT
5	72038159	rs5868645	T	TA	100	PASS	AC=2138;AF=0.426917;AN=5008;NS=2504;DP=19303;EAS_AF=0.2411;AMR_AF=0.2608;AFR_AF=0.7746;EUR_AF=0.2853;SAS_AF=0.4121;AA=AAAAA|AAAA|AAAAA|deletion;VT=INDEL	GT
5	13937375	rs1838700	G	A	100	PASS	AC=2507;AF=0.500599;AN=5008;NS=2504;DP=19930;EAS_AF=0.7004;AMR_AF=0.4669;AFR_AF=0.6112;EUR_AF=0.2843;SAS_AF=0.3916;AA=G|||;VT=SNP	GT
TagSNPs found by metaSNP in 1000 Genomes Project genotypes, Chr6 (Fig 7)
CHROM	POS	ID	REF	ALT	QUAL	FILTER	INFO	FORMAT
6	69035820	rs4708005	A	C	100	PASS	AC=2730;AF=0.545128;AN=5008;NS=2504;DP=17948;EAS_AF=0.8313;AMR_AF=0.6931;AFR_AF=0.1967;EUR_AF=0.5189;SAS_AF=0.6431;AA=A|||;VT=SNP	GT
6	68214694	rs7772841	G	A	100	PASS	AC=2352;AF=0.469649;AN=5008;NS=2504;DP=18792;EAS_AF=0.1855;AMR_AF=0.415;AFR_AF=0.8472;EUR_AF=0.3757;SAS_AF=0.3875;AA=A|||;VT=SNP	GT
6	45768574	rs11754286	C	A	100	PASS	AC=2577;AF=0.514577;AN=5008;NS=2504;DP=20999;EAS_AF=0.3333;AMR_AF=0.6902;AFR_AF=0.295;EUR_AF=0.7396;SAS_AF=0.6421;AA=C|||;VT=SNP	GT
6	32704781	rs12183375	A	G	100	PASS	AC=2405;AF=0.480232;AN=5008;NS=2504;DP=18585;EAS_AF=0.7679;AMR_AF=0.4726;AFR_AF=0.1672;EUR_AF=0.4483;SAS_AF=0.6452;AA=A|||;VT=SNP	GT
6	52063480	rs4601118	A	C	100	PASS	AC=2837;AF=0.566494;AN=5008;NS=2504;DP=19345;EAS_AF=0.7073;AMR_AF=0.755;AFR_AF=0.1815;EUR_AF=0.7525;SAS_AF=0.6166;AA=A|||;VT=SNP	GT
6	48487914	rs1348416	G	A	100	PASS	AC=2652;AF=0.529553;AN=5008;NS=2504;DP=11724;EAS_AF=0.7817;AMR_AF=0.6369;AFR_AF=0.2602;EUR_AF=0.508;SAS_AF=0.5798;AA=G|||;VT=SNP	GT
6	72561243	rs56017707	T	C	100	PASS	AC=2466;AF=0.492412;AN=5008;NS=2504;DP=17734;EAS_AF=0.5863;AMR_AF=0.67;AFR_AF=0.1717;EUR_AF=0.6093;SAS_AF=0.5828;AA=C|||;VT=SNP	GT
6	16193281	rs7760370	G	A	100	PASS	AC=2591;AF=0.517372;AN=5008;NS=2504;DP=16551;EAS_AF=0.7391;AMR_AF=0.3876;AFR_AF=0.7126;EUR_AF=0.2694;SAS_AF=0.3722;AA=A|||;VT=SNP	GT
6	81830354	rs7742412	C	T	100	PASS	AC=2608;AF=0.520767;AN=5008;NS=2504;DP=15149;EAS_AF=0.6637;AMR_AF=0.4424;AFR_AF=0.6891;EUR_AF=0.2893;SAS_AF=0.4397;AA=T|||;VT=SNP	GT
6	71595924	rs593132	A	G	100	PASS	AC=2257;AF=0.450679;AN=5008;NS=2504;DP=18664;EAS_AF=0.5704;AMR_AF=0.1844;AFR_AF=0.7935;EUR_AF=0.1481;SAS_AF=0.364;AA=A|||;VT=SNP	GT
6	81805096	rs479679	A	G	100	PASS	AC=2382;AF=0.475639;AN=5008;NS=2504;DP=19592;EAS_AF=0.3393;AMR_AF=0.5548;AFR_AF=0.3011;EUR_AF=0.7058;SAS_AF=0.5593;AA=G|||;VT=SNP	GT
6	33036631	rs73739663	A	C	100	PASS	AC=2200;AF=0.439297;AN=5008;NS=2504;DP=18725;EAS_AF=0.6796;AMR_AF=0.2839;AFR_AF=0.5809;EUR_AF=0.1889;SAS_AF=0.3681;AA=A|||;VT=SNP	GT
6	33101202	rs9277807	C	T	100	PASS	AC=2136;AF=0.426518;AN=5008;NS=2504;DP=20591;EAS_AF=0.755;AMR_AF=0.5648;AFR_AF=0.1899;EUR_AF=0.3748;SAS_AF=0.363;AA=T|||;VT=SNP	GT
6	83428728	rs2670565	G	C	100	PASS	AC=2343;AF=0.467851;AN=5008;NS=2504;DP=20744;EAS_AF=0.7788;AMR_AF=0.5778;AFR_AF=0.0477;EUR_AF=0.5368;SAS_AF=0.5665;AA=G|||;VT=SNP	GT
6	42177380	rs36172049	C	G	100	PASS	AC=2917;AF=0.582468;AN=5008;NS=2504;DP=14443;EAS_AF=0.7937;AMR_AF=0.6369;AFR_AF=0.2141;EUR_AF=0.6372;SAS_AF=0.7679;AA=G|||;VT=SNP	GT
6	93553297	rs951554	C	A	100	PASS	AC=2191;AF=0.4375;AN=5008;NS=2504;DP=18636;EAS_AF=0.8095;AMR_AF=0.513;AFR_AF=0.354;EUR_AF=0.2177;SAS_AF=0.3395;AA=C|||;VT=SNP	GT
6	51731502	rs9370077	G	A	100	PASS	AC=2698;AF=0.538738;AN=5008;NS=2504;DP=18664;EAS_AF=0.8383;AMR_AF=0.5634;AFR_AF=0.4523;EUR_AF=0.3191;SAS_AF=0.5552;AA=G|||;VT=SNP	GT
6	48441067	rs9473379	G	C	100	PASS	AC=2303;AF=0.459864;AN=5008;NS=2504;DP=13396;EAS_AF=0.2192;AMR_AF=0.3588;AFR_AF=0.7027;EUR_AF=0.4891;SAS_AF=0.4213;AA=C|||;VT=SNP	GT
6	34972444	rs10807145	C	G	100	PASS	AC=2762;AF=0.551518;AN=5008;NS=2504;DP=12474;EAS_AF=0.4058;AMR_AF=0.7089;AFR_AF=0.329;EUR_AF=0.7952;SAS_AF=0.6401;AA=c|||;VT=SNP	GT
6	55778154	rs6459113	T	C	100	PASS	AC=2355;AF=0.470248;AN=5008;NS=2504;DP=20559;EAS_AF=0.1746;AMR_AF=0.5447;AFR_AF=0.7383;EUR_AF=0.4831;SAS_AF=0.3466;AA=C|||;VT=SNP	GT
6	40525615	rs6906022	G	A	100	PASS	AC=2323;AF=0.463858;AN=5008;NS=2504;DP=19190;EAS_AF=0.2837;AMR_AF=0.3084;AFR_AF=0.7118;EUR_AF=0.4215;SAS_AF=0.4683;AA=A|||;VT=SNP	GT
6	33053468	rs9277469	G	T	100	PASS	AC=2322;AF=0.463658;AN=5008;NS=2504;DP=19264;EAS_AF=0.621;AMR_AF=0.3314;AFR_AF=0.5976;EUR_AF=0.3151;SAS_AF=0.3671;AA=.|||;VT=SNP	GT
TagSNPs found by metaSNP in 1000 Genomes Project genotypes, Chr7 (Fig 7)
CHROM	POS	ID	REF	ALT	QUAL	FILTER	INFO	FORMAT
7	152706668	rs11772929	C	T	100	PASS	AC=2591;AF=0.517372;AN=5008;NS=2504;DP=18159;EAS_AF=0.9028;AMR_AF=0.6628;AFR_AF=0.0779;EUR_AF=0.5209;SAS_AF=0.6074;AA=C|||;VT=SNP	GT
7	154404119	rs6966511	T	C	100	PASS	AC=2344;AF=0.468051;AN=5008;NS=2504;DP=20221;EAS_AF=0.6548;AMR_AF=0.5432;AFR_AF=0.1891;EUR_AF=0.4414;SAS_AF=0.6268;AA=T|||;VT=SNP	GT
7	103077742	rs7786141	G	A	100	PASS	AC=2554;AF=0.509984;AN=5008;NS=2504;DP=21951;EAS_AF=0.6518;AMR_AF=0.2853;AFR_AF=0.8185;EUR_AF=0.2207;SAS_AF=0.4039;AA=G|||;VT=SNP	GT
7	156970281	rs3802126	G	A	100	PASS	AC=2553;AF=0.509784;AN=5008;NS=2504;DP=17686;EAS_AF=0.4534;AMR_AF=0.3919;AFR_AF=0.8253;EUR_AF=0.3668;SAS_AF=0.3722;AA=A|||;VT=SNP	GT
7	139075363	rs6979489	A	G	100	PASS	AC=2075;AF=0.414337;AN=5008;NS=2504;DP=12244;EAS_AF=0.2014;AMR_AF=0.2695;AFR_AF=0.8714;EUR_AF=0.2753;SAS_AF=0.2618;AA=A|||;VT=SNP	GT
7	63887051	rs6460149	T	A	100	PASS	AC=2337;AF=0.466653;AN=5008;NS=2504;DP=19313;EAS_AF=0.1845;AMR_AF=0.3718;AFR_AF=0.7421;EUR_AF=0.4761;SAS_AF=0.4427;AA=.|||;VT=SNP	GT
7	153304575	rs6949962	C	T	100	PASS	AC=2725;AF=0.544129;AN=5008;NS=2504;DP=20458;EAS_AF=0.5089;AMR_AF=0.6282;AFR_AF=0.3048;EUR_AF=0.7336;SAS_AF=0.6493;AA=C|||;VT=SNP	GT
7	157731829	rs10949674	C	T	100	PASS	AC=2421;AF=0.483427;AN=5008;NS=2504;DP=21674;EAS_AF=0.6419;AMR_AF=0.4438;AFR_AF=0.6868;EUR_AF=0.2545;SAS_AF=0.3088;AA=C|||;VT=SNP	GT
7	144477558	rs75396391	G	C	100	PASS	AC=2182;AF=0.435703;AN=5008;NS=2504;DP=9527;EAS_AF=0.1954;AMR_AF=0.4164;AFR_AF=0.7352;EUR_AF=0.496;SAS_AF=0.2301;AA=C|||;VT=SNP	GT
7	90424405	rs10237334	C	G	100	PASS	AC=2621;AF=0.523363;AN=5008;NS=2504;DP=16006;EAS_AF=0.8204;AMR_AF=0.5807;AFR_AF=0.4493;EUR_AF=0.3917;SAS_AF=0.4121;AA=C|||;VT=SNP	GT
7	110152192	rs1989134	T	C	100	PASS	AC=2588;AF=0.516773;AN=5008;NS=2504;DP=16596;EAS_AF=0.5942;AMR_AF=0.6527;AFR_AF=0.2451;EUR_AF=0.7515;SAS_AF=0.4663;AA=C|||;VT=SNP	GT
7	78519306	rs150064128	C	T	100	PASS	AC=2454;AF=0.490016;AN=5008;NS=2504;DP=20948;EAS_AF=0.4534;AMR_AF=0.598;AFR_AF=0.2315;EUR_AF=0.5855;SAS_AF=0.7025;AA=T|||;VT=SNP	GT
7	146369256	rs12703831	C	T	100	PASS	AC=2783;AF=0.555711;AN=5008;NS=2504;DP=17842;EAS_AF=0.6111;AMR_AF=0.451;AFR_AF=0.1831;EUR_AF=0.7714;SAS_AF=0.8548;AA=C|||;VT=SNP	GT
7	144163140	rs13239232	C	T	100	PASS	AC=2509;AF=0.500998;AN=5008;NS=2504;DP=17079;EAS_AF=0.1677;AMR_AF=0.5346;AFR_AF=0.4546;EUR_AF=0.8052;SAS_AF=0.5706;AA=C|||;VT=SNP	GT
7	47257593	rs2728467	A	G	100	PASS	AC=2439;AF=0.487021;AN=5008;NS=2504;DP=17577;EAS_AF=0.2579;AMR_AF=0.402;AFR_AF=0.829;EUR_AF=0.326;SAS_AF=0.4867;AA=A|||;VT=SNP	GT
7	100374905	rs3134668	A	G	100	PASS	AC=2234;AF=0.446086;AN=5008;NS=2504;DP=17137;EAS_AF=0.7877;AMR_AF=0.5375;AFR_AF=0.2156;EUR_AF=0.3429;SAS_AF=0.4468;AA=A|||;VT=SNP	GT
7	46275754	rs10236295	T	C	100	PASS	AC=2357;AF=0.470647;AN=5008;NS=2504;DP=16754;EAS_AF=0.6984;AMR_AF=0.5576;AFR_AF=0.1543;EUR_AF=0.5606;SAS_AF=0.5092;AA=C|||;VT=SNP	GT
7	150201971	rs7805970	T	G	100	PASS	AC=2696;AF=0.538339;AN=5008;NS=2504;DP=20646;EAS_AF=0.4226;AMR_AF=0.4942;AFR_AF=0.8593;EUR_AF=0.3728;SAS_AF=0.4254;AA=G|||;VT=SNP	GT
7	14776437	rs7783453	A	C	100	PASS	AC=2818;AF=0.5627;AN=5008;NS=2504;DP=20313;EAS_AF=0.5744;AMR_AF=0.5504;AFR_AF=0.2421;EUR_AF=0.834;SAS_AF=0.7137;AA=A|||;VT=SNP	GT
7	113298733	rs1978089	A	G	100	PASS	AC=2660;AF=0.53115;AN=5008;NS=2504;DP=17333;EAS_AF=0.2976;AMR_AF=0.4697;AFR_AF=0.9115;EUR_AF=0.4573;SAS_AF=0.3773;AA=G|||;VT=SNP	GT
7	147102762	rs4725718	G	A	100	PASS	AC=2614;AF=0.521965;AN=5008;NS=2504;DP=18406;EAS_AF=0.4087;AMR_AF=0.4179;AFR_AF=0.8321;EUR_AF=0.3459;SAS_AF=0.4744;AA=G|||;VT=SNP	GT
7	89735499	rs39207	G	A	100	PASS	AC=2766;AF=0.552316;AN=5008;NS=2504;DP=17546;EAS_AF=0.2768;AMR_AF=0.6124;AFR_AF=0.5348;EUR_AF=0.8469;SAS_AF=0.5143;AA=G|||;VT=SNP	GT
7	152320595	rs6979751	T	C	100	PASS	AC=2800;AF=0.559105;AN=5008;NS=2504;DP=16562;EAS_AF=0.7728;AMR_AF=0.4697;AFR_AF=0.3215;EUR_AF=0.6948;SAS_AF=0.5838;AA=T|||;VT=SNP	GT
TagSNPs found by metaSNP in 1000 Genomes Project genotypes, Chr8 (Fig 7)
CHROM	POS	ID	REF	ALT	QUAL	FILTER	INFO	FORMAT
8	120913860	rs7465609	C	G	100	PASS	AC=2693;AF=0.53774;AN=5008;NS=2504;DP=14122;EAS_AF=0.9196;AMR_AF=0.7003;AFR_AF=0.2557;EUR_AF=0.5606;SAS_AF=0.3865;AA=G|||;VT=SNP	GT
8	115573443	rs4570189	G	T	100	PASS	AC=2455;AF=0.490216;AN=5008;NS=2504;DP=17880;EAS_AF=0.8452;AMR_AF=0.4957;AFR_AF=0.4009;EUR_AF=0.2416;SAS_AF=0.4969;AA=T|||;VT=SNP	GT
8	51232654	rs35845670	G	A	100	PASS	AC=2456;AF=0.490415;AN=5008;NS=2504;DP=19488;EAS_AF=0.8165;AMR_AF=0.6095;AFR_AF=0.1225;EUR_AF=0.5666;SAS_AF=0.4888;AA=G|||;VT=SNP	GT
8	26646530	rs4588860	A	C	100	PASS	AC=2272;AF=0.453674;AN=5008;NS=2504;DP=12507;EAS_AF=0.8204;AMR_AF=0.2911;AFR_AF=0.4826;EUR_AF=0.2455;SAS_AF=0.3661;AA=C|||;VT=SNP	GT
8	51121378	rs4873424	T	C	100	PASS	AC=2274;AF=0.454073;AN=5008;NS=2504;DP=19657;EAS_AF=0.1617;AMR_AF=0.3242;AFR_AF=0.882;EUR_AF=0.2753;SAS_AF=0.453;AA=C|||;VT=SNP	GT
8	40310117	rs7842903	A	G	100	PASS	AC=2336;AF=0.466454;AN=5008;NS=2504;DP=16624;EAS_AF=0.3254;AMR_AF=0.4669;AFR_AF=0.702;EUR_AF=0.4642;SAS_AF=0.2955;AA=a|||;VT=SNP	GT
8	40309891	rs7824848	C	T	100	PASS	AC=2336;AF=0.466454;AN=5008;NS=2504;DP=18428;EAS_AF=0.3254;AMR_AF=0.4669;AFR_AF=0.702;EUR_AF=0.4642;SAS_AF=0.2955;AA=T|||;VT=SNP	GT
8	123180674	rs6470063	C	T	100	PASS	AC=2528;AF=0.504792;AN=5008;NS=2504;DP=13943;EAS_AF=0.5913;AMR_AF=0.4135;AFR_AF=0.6377;EUR_AF=0.2932;SAS_AF=0.5184;AA=C|||;VT=SNP	GT
8	66927783	rs58967538	G	C	100	PASS	AC=2188;AF=0.436901;AN=5008;NS=2504;DP=18449;EAS_AF=0.1042;AMR_AF=0.3905;AFR_AF=0.9312;EUR_AF=0.3588;SAS_AF=0.2249;AA=C|||;VT=SNP	GT
8	51219381	rs1597427	C	T	100	PASS	AC=2451;AF=0.489417;AN=5008;NS=2504;DP=16563;EAS_AF=0.8165;AMR_AF=0.6095;AFR_AF=0.115;EUR_AF=0.5666;SAS_AF=0.4939;AA=C|||;VT=SNP	GT
8	26090389	rs7823464	T	A	100	PASS	AC=2439;AF=0.487021;AN=5008;NS=2504;DP=20466;EAS_AF=0.3909;AMR_AF=0.428;AFR_AF=0.7345;EUR_AF=0.494;SAS_AF=0.2863;AA=A|||;VT=SNP	GT
8	68601403	rs7816725	G	A	100	PASS	AC=2459;AF=0.491014;AN=5008;NS=2504;DP=17659;EAS_AF=0.3234;AMR_AF=0.3646;AFR_AF=0.8464;EUR_AF=0.339;SAS_AF=0.4294;AA=A|||;VT=SNP	GT
8	31345884	rs4565418	G	T	100	PASS	AC=2477;AF=0.494609;AN=5008;NS=2504;DP=19793;EAS_AF=0.1875;AMR_AF=0.5519;AFR_AF=0.7428;EUR_AF=0.4801;SAS_AF=0.4499;AA=G|||;VT=SNP	GT
8	131787018	rs13273744	C	T	100	PASS	AC=2616;AF=0.522364;AN=5008;NS=2504;DP=18780;EAS_AF=0.3194;AMR_AF=0.4827;AFR_AF=0.7829;EUR_AF=0.6123;SAS_AF=0.3149;AA=T|||;VT=SNP	GT
8	52709053	rs4587317	T	G	100	PASS	AC=2233;AF=0.445887;AN=5008;NS=2504;DP=17748;EAS_AF=0.4802;AMR_AF=0.6268;AFR_AF=0.0514;EUR_AF=0.6292;SAS_AF=0.6268;AA=T|||;VT=SNP	GT
8	52773230	rs9298465	C	G	100	PASS	AC=2991;AF=0.597244;AN=5008;NS=2504;DP=17436;EAS_AF=0.6329;AMR_AF=0.7752;AFR_AF=0.0953;EUR_AF=0.8807;SAS_AF=0.8211;AA=G|||;VT=SNP	GT
8	16788459	rs12677896	A	T	100	PASS	AC=2941;AF=0.58726;AN=5008;NS=2504;DP=16953;EAS_AF=0.6131;AMR_AF=0.7219;AFR_AF=0.1324;EUR_AF=0.8837;SAS_AF=0.7751;AA=A|||;VT=SNP	GT
8	138770156	rs13275514	A	G	100	PASS	AC=2359;AF=0.471046;AN=5008;NS=2504;DP=19345;EAS_AF=0.4792;AMR_AF=0.6268;AFR_AF=0.1452;EUR_AF=0.6093;SAS_AF=0.6503;AA=A|||;VT=SNP	GT
8	6041701	rs2552196	G	A	100	PASS	AC=2413;AF=0.481829;AN=5008;NS=2504;DP=19378;EAS_AF=0.6647;AMR_AF=0.5706;AFR_AF=0.1188;EUR_AF=0.6173;SAS_AF=0.5818;AA=G|||;VT=SNP	GT
8	4801630	rs11998341	T	C	100	PASS	AC=2706;AF=0.540335;AN=5008;NS=2504;DP=18133;EAS_AF=0.7778;AMR_AF=0.6916;AFR_AF=0.2731;EUR_AF=0.5388;SAS_AF=0.5511;AA=C|||;VT=SNP	GT
8	93423485	rs4314630	T	C	100	PASS	AC=2743;AF=0.547724;AN=5008;NS=2504;DP=20059;EAS_AF=0.7351;AMR_AF=0.5533;AFR_AF=0.2912;EUR_AF=0.5338;SAS_AF=0.7117;AA=C|||;VT=SNP	GT
8	62176686	rs3912535	G	A	100	PASS	AC=2471;AF=0.493411;AN=5008;NS=2504;DP=19158;EAS_AF=0.8562;AMR_AF=0.2983;AFR_AF=0.4917;EUR_AF=0.1352;SAS_AF=0.6288;AA=G|||;VT=SNP	GT
8	137297671	rs13282154	G	A	100	PASS	AC=2592;AF=0.517572;AN=5008;NS=2504;DP=18281;EAS_AF=0.5466;AMR_AF=0.5706;AFR_AF=0.2352;EUR_AF=0.6163;SAS_AF=0.7301;AA=G|||;VT=SNP	GT
8	72935702	rs10089776	G	C	100	PASS	AC=2535;AF=0.50619;AN=5008;NS=2504;DP=17855;EAS_AF=0.7589;AMR_AF=0.3876;AFR_AF=0.4584;EUR_AF=0.492;SAS_AF=0.409;AA=C|||;VT=SNP	GT
TagSNPs found by metaSNP in 1000 Genomes Project genotypes, Chr9 (Fig 7)
CHROM	POS	ID	REF	ALT	QUAL	FILTER	INFO	FORMAT
9	120510934	rs10818082	C	G	100	PASS	AC=2645;AF=0.528155;AN=5008;NS=2504;DP=20787;EAS_AF=0.8889;AMR_AF=0.4308;AFR_AF=0.3041;EUR_AF=0.4801;SAS_AF=0.5777;AA=G|||;VT=SNP	GT
9	135890543	rs2905179	A	G	100	PASS	AC=2607;AF=0.520567;AN=5008;NS=2504;DP=19674;EAS_AF=0.2887;AMR_AF=0.6931;AFR_AF=0.4334;EUR_AF=0.7296;SAS_AF=0.5399;AA=G|||;VT=SNP	GT
9	105571506	rs1845028	T	C	100	PASS	AC=2544;AF=0.507987;AN=5008;NS=2504;DP=20923;EAS_AF=0.5159;AMR_AF=0.4582;AFR_AF=0.7277;EUR_AF=0.497;SAS_AF=0.2495;AA=C|||;VT=SNP	GT
9	129715736	rs518116	A	G	100	PASS	AC=2906;AF=0.580272;AN=5008;NS=2504;DP=19740;EAS_AF=0.8185;AMR_AF=0.5562;AFR_AF=0.1369;EUR_AF=0.7346;SAS_AF=0.7924;AA=G|||;VT=SNP	GT
9	105515546	rs2900336	T	C	100	PASS	AC=2823;AF=0.563698;AN=5008;NS=2504;DP=16651;EAS_AF=0.8145;AMR_AF=0.5836;AFR_AF=0.3109;EUR_AF=0.4324;SAS_AF=0.7679;AA=T|||;VT=SNP	GT
9	118320706	rs10759797	G	A	100	PASS	AC=2434;AF=0.486022;AN=5008;NS=2504;DP=15759;EAS_AF=0.2917;AMR_AF=0.67;AFR_AF=0.2761;EUR_AF=0.6759;SAS_AF=0.6442;AA=A|||;VT=SNP	GT
9	34295415	rs35227704	C	G	100	PASS	AC=2060;AF=0.411342;AN=5008;NS=2504;DP=15690;EAS_AF=0.3363;AMR_AF=0.5;AFR_AF=0.1067;EUR_AF=0.6223;SAS_AF=0.6207;AA=C|||;VT=SNP	GT
9	121370844	rs1335245	A	T	100	PASS	AC=2478;AF=0.494808;AN=5008;NS=2504;DP=17155;EAS_AF=0.5228;AMR_AF=0.5375;AFR_AF=0.1611;EUR_AF=0.674;SAS_AF=0.7025;AA=A|||;VT=SNP	GT
9	33613157	rs855494	C	T	100	PASS	AC=2509;AF=0.500998;AN=5008;NS=2504;DP=22249;EAS_AF=0.5139;AMR_AF=0.5807;AFR_AF=0.2428;EUR_AF=0.6243;SAS_AF=0.6534;AA=t|||;VT=SNP	GT
9	114432789	rs7847240	T	C	100	PASS	AC=2321;AF=0.463458;AN=5008;NS=2504;DP=18112;EAS_AF=0.4593;AMR_AF=0.4135;AFR_AF=0.6929;EUR_AF=0.3111;SAS_AF=0.3497;AA=C|||;VT=SNP	GT
9	113948141	rs17812511	A	G	100	PASS	AC=2140;AF=0.427316;AN=5008;NS=2504;DP=16552;EAS_AF=0.2063;AMR_AF=0.3184;AFR_AF=0.6952;EUR_AF=0.3917;SAS_AF=0.407;AA=A|||;VT=SNP	GT
9	91225579	rs4588955	A	C	100	PASS	AC=1980;AF=0.395367;AN=5008;NS=2504;DP=16324;EAS_AF=0.1746;AMR_AF=0.3026;AFR_AF=0.8321;EUR_AF=0.2634;SAS_AF=0.2342;AA=C|||;VT=SNP	GT
9	90714955	rs7865486	A	G	100	PASS	AC=2348;AF=0.46885;AN=5008;NS=2504;DP=17828;EAS_AF=0.4077;AMR_AF=0.4553;AFR_AF=0.6354;EUR_AF=0.3708;SAS_AF=0.4172;AA=.|||;VT=SNP	GT
9	15986487	rs1927699	A	G	100	PASS	AC=2560;AF=0.511182;AN=5008;NS=2504;DP=21165;EAS_AF=0.3591;AMR_AF=0.3357;AFR_AF=0.7617;EUR_AF=0.4125;SAS_AF=0.5552;AA=G|||;VT=SNP	GT
9	93187225	rs913622	G	A	100	PASS	AC=2123;AF=0.423922;AN=5008;NS=2504;DP=19279;EAS_AF=0.5734;AMR_AF=0.5461;AFR_AF=0.1082;EUR_AF=0.5716;SAS_AF=0.4581;AA=G|||;VT=SNP	GT
9	91579851	rs4275288	C	G	100	PASS	AC=2703;AF=0.539736;AN=5008;NS=2504;DP=18755;EAS_AF=0.2966;AMR_AF=0.4827;AFR_AF=0.7375;EUR_AF=0.5755;SAS_AF=0.5266;AA=C|||;VT=SNP	GT
TagSNPs found by metaSNP in 1000 Genomes Project genotypes, Chr10 (Fig 7)
CHROM	POS	ID	REF	ALT	QUAL	FILTER	INFO	FORMAT
10	102484406	rs61871614	G	T	100	PASS	AC=2435;AF=0.486222;AN=5008;NS=2504;DP=7735;EAS_AF=0.9395;AMR_AF=0.4798;AFR_AF=0.1362;EUR_AF=0.4046;SAS_AF=0.5808;AA=G|||;VT=SNP	GT
10	97023552	rs4917682	G	A	100	PASS	AC=2454;AF=0.490016;AN=5008;NS=2504;DP=18051;EAS_AF=0.124;AMR_AF=0.6628;AFR_AF=0.4236;EUR_AF=0.7078;SAS_AF=0.6104;AA=G|||;VT=SNP	GT
10	132671425	rs765196	A	G	100	PASS	AC=2415;AF=0.482228;AN=5008;NS=2504;DP=19695;EAS_AF=0.7698;AMR_AF=0.5706;AFR_AF=0.2481;EUR_AF=0.4692;SAS_AF=0.453;AA=G|||;VT=SNP	GT
10	15553016	rs7090647	A	G	100	PASS	AC=2331;AF=0.465455;AN=5008;NS=2504;DP=20602;EAS_AF=0.4385;AMR_AF=0.6455;AFR_AF=0.0825;EUR_AF=0.7087;SAS_AF=0.6329;AA=A|||;VT=SNP	GT
10	67610442	rs7923839	G	C	100	PASS	AC=2366;AF=0.472444;AN=5008;NS=2504;DP=18288;EAS_AF=0.5159;AMR_AF=0.3545;AFR_AF=0.7882;EUR_AF=0.2763;SAS_AF=0.2863;AA=C|||;VT=SNP	GT
10	49777945	rs3853764	A	G	100	PASS	AC=2686;AF=0.536342;AN=5008;NS=2504;DP=18675;EAS_AF=0.8948;AMR_AF=0.2839;AFR_AF=0.5144;EUR_AF=0.2893;SAS_AF=0.6299;AA=G|||;VT=SNP	GT
10	50989279	rs5784807	CA	C	100	PASS	AC=2101;AF=0.419529;AN=5008;NS=2504;DP=26510;EAS_AF=0.8988;AMR_AF=0.438;AFR_AF=0.0893;EUR_AF=0.4195;SAS_AF=0.3589;AA=|||unknown(HR);VT=INDEL	GT
10	1683881	rs10903524	G	A	100	PASS	AC=2347;AF=0.46865;AN=5008;NS=2504;DP=16197;EAS_AF=0.6964;AMR_AF=0.5865;AFR_AF=0.1384;EUR_AF=0.6173;SAS_AF=0.4438;AA=G|||;VT=SNP	GT
10	32652318	rs2505348	T	C	100	PASS	AC=2496;AF=0.498403;AN=5008;NS=2504;DP=17314;EAS_AF=0.7143;AMR_AF=0.5029;AFR_AF=0.1952;EUR_AF=0.6272;SAS_AF=0.5501;AA=T|||;VT=SNP	GT
10	71285813	rs1618967	G	A	100	PASS	AC=2556;AF=0.510383;AN=5008;NS=2504;DP=11603;EAS_AF=0.2956;AMR_AF=0.5591;AFR_AF=0.6808;EUR_AF=0.4672;SAS_AF=0.5112;AA=A|||;VT=SNP	GT
10	110117509	rs4918351	T	A	100	PASS	AC=2535;AF=0.50619;AN=5008;NS=2504;DP=18609;EAS_AF=0.6944;AMR_AF=0.6441;AFR_AF=0.1997;EUR_AF=0.498;SAS_AF=0.637;AA=T|||;VT=SNP	GT
10	71387759	rs2251	A	G	100	PASS	AC=2655;AF=0.530152;AN=5008;NS=2504;DP=23039;EAS_AF=0.8393;AMR_AF=0.5922;AFR_AF=0.3843;EUR_AF=0.4573;SAS_AF=0.4397;AA=A|||;VT=SNP	GT
10	58334699	rs12248403	A	G	100	PASS	AC=2115;AF=0.422324;AN=5008;NS=2504;DP=19306;EAS_AF=0.2381;AMR_AF=0.4121;AFR_AF=0.7027;EUR_AF=0.3131;SAS_AF=0.3528;AA=G|||;VT=SNP	GT
10	95602229	rs919003	T	C	100	PASS	AC=2576;AF=0.514377;AN=5008;NS=2504;DP=18491;EAS_AF=0.8641;AMR_AF=0.5043;AFR_AF=0.2534;EUR_AF=0.4493;SAS_AF=0.5808;AA=T|||;VT=SNP	GT
10	116317974	rs2483545	C	G	100	PASS	AC=2235;AF=0.446286;AN=5008;NS=2504;DP=17763;EAS_AF=0.38;AMR_AF=0.3991;AFR_AF=0.7988;EUR_AF=0.2485;SAS_AF=0.2751;AA=C|||;VT=SNP	GT
10	135412322	rs7084384	A	G	100	PASS	AC=2480;AF=0.495208;AN=5008;NS=2504;DP=19406;EAS_AF=0.4643;AMR_AF=0.3674;AFR_AF=0.8752;EUR_AF=0.2386;SAS_AF=0.3681;AA=.|||;VT=SNP	GT
10	68441973	rs4572026	C	T	100	PASS	AC=2577;AF=0.514577;AN=5008;NS=2504;DP=15915;EAS_AF=0.4365;AMR_AF=0.3804;AFR_AF=0.6899;EUR_AF=0.4891;SAS_AF=0.4796;AA=T|||;VT=SNP	GT
10	84931156	rs10787642	G	A	100	PASS	AC=2850;AF=0.569089;AN=5008;NS=2504;DP=15814;EAS_AF=0.7798;AMR_AF=0.5879;AFR_AF=0.6241;EUR_AF=0.334;SAS_AF=0.5061;AA=G|||;VT=SNP	GT
10	115401081	rs3127105	T	C	100	PASS	AC=2826;AF=0.564297;AN=5008;NS=2504;DP=15610;EAS_AF=0.7103;AMR_AF=0.6715;AFR_AF=0.2965;EUR_AF=0.6243;SAS_AF=0.638;AA=T|||;VT=SNP	GT
10	126919295	rs10901883	C	T	100	PASS	AC=2717;AF=0.542532;AN=5008;NS=2504;DP=18020;EAS_AF=0.9018;AMR_AF=0.6427;AFR_AF=0.0696;EUR_AF=0.5974;SAS_AF=0.684;AA=C|||;VT=SNP	GT
10	135409565	rs35959658	A	ATTTC	100	PASS	AC=2479;AF=0.495008;AN=5008;NS=2504;DP=16419;EAS_AF=0.4643;AMR_AF=0.3674;AFR_AF=0.8752;EUR_AF=0.2386;SAS_AF=0.3671;VT=INDEL	GT
10	68235974	rs2921930	C	G	100	PASS	AC=2102;AF=0.419728;AN=5008;NS=2504;DP=19343;EAS_AF=0.8532;AMR_AF=0.2133;AFR_AF=0.4803;EUR_AF=0.0567;SAS_AF=0.411;AA=G|||;VT=SNP	GT
TagSNPs found by metaSNP in 1000 Genomes Project genotypes, Chr11 (Fig 7)
CHROM	POS	ID	REF	ALT	QUAL	FILTER	INFO	FORMAT
11	6116038	rs11040709	C	T	100	PASS	AC=2605;AF=0.520168;AN=5008;NS=2504;DP=18434;EAS_AF=0.8968;AMR_AF=0.6138;AFR_AF=0.1014;EUR_AF=0.4861;SAS_AF=0.6667;AA=.|||;VT=SNP	GT
11	33148558	rs380540	T	C	100	PASS	AC=2574;AF=0.513978;AN=5008;NS=2504;DP=17621;EAS_AF=0.6062;AMR_AF=0.621;AFR_AF=0.1929;EUR_AF=0.6799;SAS_AF=0.6063;AA=C|||;VT=SNP	GT
11	69411858	rs7130162	C	T	100	PASS	AC=2457;AF=0.490615;AN=5008;NS=2504;DP=18627;EAS_AF=0.2946;AMR_AF=0.4597;AFR_AF=0.3585;EUR_AF=0.7316;SAS_AF=0.6452;AA=C|||;VT=SNP	GT
11	60755200	rs138993612	T	G	100	PASS	AC=2688;AF=0.536741;AN=5008;NS=2504;DP=15272;EAS_AF=0.8641;AMR_AF=0.6268;AFR_AF=0.1641;EUR_AF=0.4861;SAS_AF=0.6912;AA=t|||;VT=SNP	GT
11	23276873	rs10654664	G	GAAAAAAT	100	PASS	AC=2618;AF=0.522764;AN=5008;NS=2504;DP=18876;EAS_AF=0.2113;AMR_AF=0.4784;AFR_AF=0.5008;EUR_AF=0.7247;SAS_AF=0.6973;VT=INDEL	GT
11	74062191	rs2887119	G	A	100	PASS	AC=2784;AF=0.555911;AN=5008;NS=2504;DP=18419;EAS_AF=0.7887;AMR_AF=0.6268;AFR_AF=0.2133;EUR_AF=0.6243;SAS_AF=0.6585;AA=A|||;VT=SNP	GT
11	80402253	rs17140628	T	C	100	PASS	AC=2354;AF=0.470048;AN=5008;NS=2504;DP=18502;EAS_AF=0.3423;AMR_AF=0.6988;AFR_AF=0.1218;EUR_AF=0.6402;SAS_AF=0.7352;AA=C|||;VT=SNP	GT
11	110890305	rs17112142	A	G	100	PASS	AC=2589;AF=0.516973;AN=5008;NS=2504;DP=22048;EAS_AF=0.7748;AMR_AF=0.3862;AFR_AF=0.3843;EUR_AF=0.331;SAS_AF=0.7147;AA=A|||;VT=SNP	GT
11	123194843	rs10893014	T	C	100	PASS	AC=2352;AF=0.469649;AN=5008;NS=2504;DP=22950;EAS_AF=0.4613;AMR_AF=0.3732;AFR_AF=0.8434;EUR_AF=0.2634;SAS_AF=0.2536;AA=C|||;VT=SNP	GT
11	25548130	rs61897175	C	T	100	PASS	AC=2734;AF=0.545927;AN=5008;NS=2504;DP=15534;EAS_AF=0.872;AMR_AF=0.7032;AFR_AF=0.1528;EUR_AF=0.5755;SAS_AF=0.5992;AA=T|||;VT=SNP	GT
11	76651863	rs1914600	T	C	100	PASS	AC=2522;AF=0.503594;AN=5008;NS=2504;DP=19711;EAS_AF=0.5903;AMR_AF=0.4726;AFR_AF=0.1876;EUR_AF=0.7117;SAS_AF=0.6493;AA=C|||;VT=SNP	GT
11	91621210	rs1491675	T	G	100	PASS	AC=2771;AF=0.553315;AN=5008;NS=2504;DP=21689;EAS_AF=0.8284;AMR_AF=0.598;AFR_AF=0.2247;EUR_AF=0.5736;SAS_AF=0.6616;AA=G|||;VT=SNP	GT
11	10382282	rs2957718	A	G	100	PASS	AC=2296;AF=0.458466;AN=5008;NS=2504;DP=13869;EAS_AF=0.1835;AMR_AF=0.5029;AFR_AF=0.3956;EUR_AF=0.6958;SAS_AF=0.5511;AA=A|||;VT=SNP	GT
11	42882679	rs10837947	C	A	100	PASS	AC=2402;AF=0.479633;AN=5008;NS=2504;DP=14294;EAS_AF=0.3452;AMR_AF=0.5245;AFR_AF=0.7307;EUR_AF=0.4523;SAS_AF=0.2751;AA=A|||;VT=SNP	GT
11	17055686	rs7935420	C	G	100	PASS	AC=2219;AF=0.443091;AN=5008;NS=2504;DP=17451;EAS_AF=0.7966;AMR_AF=0.4078;AFR_AF=0.3517;EUR_AF=0.2515;SAS_AF=0.4243;AA=c|||;VT=SNP	GT
11	112878547	rs6589354	T	A	100	PASS	AC=2697;AF=0.538538;AN=5008;NS=2504;DP=21268;EAS_AF=0.7937;AMR_AF=0.5029;AFR_AF=0.3775;EUR_AF=0.4344;SAS_AF=0.6258;AA=A|||;VT=SNP	GT
11	37676841	rs12799293	A	G	100	PASS	AC=2117;AF=0.422724;AN=5008;NS=2504;DP=10796;EAS_AF=0.622;AMR_AF=0.5937;AFR_AF=0.1331;EUR_AF=0.493;SAS_AF=0.4151;AA=G|||;VT=SNP	GT
11	23415024	rs10834061	A	G	100	PASS	AC=2176;AF=0.434505;AN=5008;NS=2504;DP=15397;EAS_AF=0.754;AMR_AF=0.4625;AFR_AF=0.2723;EUR_AF=0.3837;SAS_AF=0.3569;AA=A|||;VT=SNP	GT
11	74246044	rs602500	A	G	100	PASS	AC=2534;AF=0.50599;AN=5008;NS=2504;DP=19275;EAS_AF=0.3363;AMR_AF=0.4669;AFR_AF=0.7632;EUR_AF=0.3817;SAS_AF=0.4888;AA=a|||;VT=SNP	GT
11	23412165	rs11027193	G	C	100	PASS	AC=2672;AF=0.533546;AN=5008;NS=2504;DP=17674;EAS_AF=0.246;AMR_AF=0.5245;AFR_AF=0.615;EUR_AF=0.6143;SAS_AF=0.6431;AA=g|||;VT=SNP	GT
TagSNPs found by metaSNP in 1000 Genomes Project genotypes, Chr12 (Fig 7)
CHROM	POS	ID	REF	ALT	QUAL	FILTER	INFO	FORMAT
12	33377668	rs10844504	C	T	100	PASS	AC=2444;AF=0.488019;AN=5008;NS=2504;DP=18611;EAS_AF=0.7659;AMR_AF=0.4222;AFR_AF=0.6755;EUR_AF=0.1412;SAS_AF=0.3517;AA=T|||;VT=SNP	GT
12	55348521	rs75398831	T	TC	100	PASS	AC=2220;AF=0.443291;AN=5008;NS=2504;DP=21636;EAS_AF=0.8254;AMR_AF=0.3545;AFR_AF=0.3268;EUR_AF=0.1083;SAS_AF=0.6145;AA=C|-|C|deletion;VT=INDEL	GT
12	33261080	rs7308404	C	A	100	PASS	AC=2763;AF=0.551717;AN=5008;NS=2504;DP=20176;EAS_AF=0.8135;AMR_AF=0.4121;AFR_AF=0.7549;EUR_AF=0.1839;SAS_AF=0.4847;AA=A|||;VT=SNP	GT
12	29565537	rs1436321	T	C	100	PASS	AC=2557;AF=0.510583;AN=5008;NS=2504;DP=20092;EAS_AF=0.5347;AMR_AF=0.7262;AFR_AF=0.2526;EUR_AF=0.6918;SAS_AF=0.4949;AA=T|||;VT=SNP	GT
12	11150214	rs11054142	G	A	100	PASS	AC=2118;AF=0.422923;AN=5008;NS=2504;DP=19034;EAS_AF=0.755;AMR_AF=0.3847;AFR_AF=0.0651;EUR_AF=0.3817;SAS_AF=0.6339;AA=G|||;VT=SNP;EX_TARGET	GT
12	11611291	rs2416781	G	T	100	PASS	AC=2762;AF=0.551518;AN=5008;NS=2504;DP=16976;EAS_AF=0.5109;AMR_AF=0.598;AFR_AF=0.298;EUR_AF=0.7644;SAS_AF=0.684;AA=G|||;VT=SNP	GT
12	40840005	rs1346308	C	T	100	PASS	AC=2596;AF=0.518371;AN=5008;NS=2504;DP=17742;EAS_AF=0.4742;AMR_AF=0.5663;AFR_AF=0.3601;EUR_AF=0.5447;SAS_AF=0.7168;AA=T|||;VT=SNP	GT
12	56824207	rs774032	T	C	100	PASS	AC=2526;AF=0.504393;AN=5008;NS=2504;DP=19713;EAS_AF=0.7371;AMR_AF=0.6816;AFR_AF=0.2534;EUR_AF=0.4503;SAS_AF=0.5337;AA=T|||;VT=SNP	GT
12	21064304	rs11519254	C	A	100	PASS	AC=2376;AF=0.474441;AN=5008;NS=2504;DP=15741;EAS_AF=0.5387;AMR_AF=0.5677;AFR_AF=0.062;EUR_AF=0.6044;SAS_AF=0.7658;AA=C|||;VT=SNP	GT
12	101638497	rs1514375	G	A	100	PASS	AC=2160;AF=0.43131;AN=5008;NS=2504;DP=20925;EAS_AF=0.4891;AMR_AF=0.2867;AFR_AF=0.7617;EUR_AF=0.1809;SAS_AF=0.2853;AA=G|||;VT=SNP	GT
12	11353432	rs1650041	A	T	100	PASS	AC=2148;AF=0.428914;AN=5008;NS=2504;DP=17114;EAS_AF=0.7827;AMR_AF=0.4395;AFR_AF=0.1974;EUR_AF=0.333;SAS_AF=0.4683;AA=a|||;VT=SNP	GT
12	131992954	rs10848415	C	G	100	PASS	AC=2283;AF=0.455871;AN=5008;NS=2504;DP=22124;EAS_AF=0.5228;AMR_AF=0.6888;AFR_AF=0.1339;EUR_AF=0.6541;SAS_AF=0.453;AA=C|||;VT=SNP	GT
12	103252387	rs2264807	A	T	100	PASS	AC=2752;AF=0.549521;AN=5008;NS=2504;DP=19437;EAS_AF=0.0794;AMR_AF=0.6888;AFR_AF=0.8124;EUR_AF=0.5815;SAS_AF=0.547;AA=T|||;VT=SNP	GT
12	46092183	rs10880839	G	A	100	PASS	AC=2715;AF=0.542133;AN=5008;NS=2504;DP=17266;EAS_AF=0.6736;AMR_AF=0.5793;AFR_AF=0.2897;EUR_AF=0.6799;SAS_AF=0.5798;AA=A|||;VT=SNP	GT
12	126002302	rs2526735	A	G	100	PASS	AC=2314;AF=0.462061;AN=5008;NS=2504;DP=18436;EAS_AF=0.744;AMR_AF=0.2248;AFR_AF=0.736;EUR_AF=0.1342;SAS_AF=0.3067;AA=a|||;VT=SNP	GT
12	56828620	rs7977477	G	T	100	PASS	AC=2351;AF=0.469449;AN=5008;NS=2504;DP=19144;EAS_AF=0.2619;AMR_AF=0.3141;AFR_AF=0.6505;EUR_AF=0.5497;SAS_AF=0.4663;AA=G|||;VT=SNP	GT
12	81280657	rs1851097	A	G	100	PASS	AC=2885;AF=0.576078;AN=5008;NS=2504;DP=17669;EAS_AF=0.6419;AMR_AF=0.6124;AFR_AF=0.2572;EUR_AF=0.8608;SAS_AF=0.6207;AA=a|||;VT=SNP	GT
12	48894168	rs71445748	A	G	100	PASS	AC=2682;AF=0.535543;AN=5008;NS=2504;DP=8419;EAS_AF=0.3095;AMR_AF=0.5259;AFR_AF=0.4274;EUR_AF=0.8002;SAS_AF=0.6493;AA=-|||;VT=SNP	GT
12	68210138	rs7978191	C	T	100	PASS	AC=2616;AF=0.522364;AN=5008;NS=2504;DP=15085;EAS_AF=0.5962;AMR_AF=0.6844;AFR_AF=0.2602;EUR_AF=0.6511;SAS_AF=0.5532;AA=T|||;VT=SNP	GT
12	32941702	rs10771994	C	A	100	PASS	AC=2353;AF=0.469848;AN=5008;NS=2504;DP=17002;EAS_AF=0.1895;AMR_AF=0.4957;AFR_AF=0.59;EUR_AF=0.6869;SAS_AF=0.3548;AA=A|||;VT=SNP	GT
TagSNPs found by metaSNP in 1000 Genomes Project genotypes, Chr13 (Fig 7)
CHROM	POS	ID	REF	ALT	QUAL	FILTER	INFO	FORMAT
13	20900121	rs9509151	A	G	100	PASS	AC=2678;AF=0.534744;AN=5008;NS=2504;DP=18335;EAS_AF=0.6558;AMR_AF=0.6369;AFR_AF=0.0794;EUR_AF=0.7107;SAS_AF=0.772;AA=a|||;VT=SNP	GT
13	47102267	rs9316207	G	C	100	PASS	AC=2862;AF=0.571486;AN=5008;NS=2504;DP=15390;EAS_AF=0.5397;AMR_AF=0.464;AFR_AF=0.9569;EUR_AF=0.341;SAS_AF=0.3967;AA=g|||;VT=SNP	GT
13	49955532	rs11618854	G	C	100	PASS	AC=2482;AF=0.495607;AN=5008;NS=2504;DP=17724;EAS_AF=0.1448;AMR_AF=0.4784;AFR_AF=0.7436;EUR_AF=0.5139;SAS_AF=0.5153;AA=C|||;VT=SNP	GT
13	61820333	rs6562166	A	G	100	PASS	AC=2420;AF=0.483227;AN=5008;NS=2504;DP=13182;EAS_AF=0.2431;AMR_AF=0.4366;AFR_AF=0.7405;EUR_AF=0.4573;SAS_AF=0.4427;AA=G|||;VT=SNP	GT
13	64852381	rs1027043	C	T	100	PASS	AC=2611;AF=0.521366;AN=5008;NS=2504;DP=10473;EAS_AF=0.5278;AMR_AF=0.3602;AFR_AF=0.7231;EUR_AF=0.4145;SAS_AF=0.4663;AA=T|||;VT=SNP	GT
13	103992664	rs57403182	C	A	100	PASS	AC=2652;AF=0.529553;AN=5008;NS=2504;DP=18482;EAS_AF=0.3244;AMR_AF=0.5303;AFR_AF=0.7284;EUR_AF=0.5179;SAS_AF=0.4836;AA=A|||;VT=SNP	GT
13	41448000	rs4488324	T	G	100	PASS	AC=2129;AF=0.42512;AN=5008;NS=2504;DP=19990;EAS_AF=0.1706;AMR_AF=0.67;AFR_AF=0.1664;EUR_AF=0.7117;SAS_AF=0.5685;AA=G|||;VT=SNP	GT
13	91787971	rs549865	A	G	100	PASS	AC=2581;AF=0.515375;AN=5008;NS=2504;DP=15845;EAS_AF=0.8085;AMR_AF=0.4467;AFR_AF=0.711;EUR_AF=0.2276;SAS_AF=0.2935;AA=G|||;VT=SNP	GT
13	74966657	rs9573377	C	T	100	PASS	AC=2335;AF=0.466254;AN=5008;NS=2504;DP=17538;EAS_AF=0.7907;AMR_AF=0.4539;AFR_AF=0.1278;EUR_AF=0.5298;SAS_AF=0.5327;AA=C|||;VT=SNP	GT
13	106909226	rs4145938	T	C	100	PASS	AC=2876;AF=0.574281;AN=5008;NS=2504;DP=19764;EAS_AF=0.623;AMR_AF=0.7363;AFR_AF=0.2716;EUR_AF=0.8171;SAS_AF=0.5685;AA=T|||;VT=SNP	GT
13	23872654	rs2025744	T	G	100	PASS	AC=2369;AF=0.473043;AN=5008;NS=2504;DP=14075;EAS_AF=0.7956;AMR_AF=0.4467;AFR_AF=0.3381;EUR_AF=0.3459;SAS_AF=0.4724;AA=T|||;VT=SNP	GT
13	79915739	rs9565488	T	C	100	PASS	AC=2316;AF=0.46246;AN=5008;NS=2504;DP=17671;EAS_AF=0.2698;AMR_AF=0.3674;AFR_AF=0.5628;EUR_AF=0.506;SAS_AF=0.5481;AA=C|||;VT=SNP	GT
13	26754971	rs4770942	T	C	100	PASS	AC=2239;AF=0.447085;AN=5008;NS=2504;DP=20710;EAS_AF=0.7034;AMR_AF=0.6066;AFR_AF=0.2118;EUR_AF=0.4006;SAS_AF=0.4356;AA=C|||;VT=SNP	GT
13	95967453	rs7995750	T	A	100	PASS	AC=2390;AF=0.477236;AN=5008;NS=2504;DP=18777;EAS_AF=0.4256;AMR_AF=0.5821;AFR_AF=0.3691;EUR_AF=0.6133;SAS_AF=0.4622;AA=A|||;VT=SNP	GT
13	39690428	rs4447297	T	C	100	PASS	AC=2722;AF=0.54353;AN=5008;NS=2504;DP=20910;EAS_AF=0.5903;AMR_AF=0.7637;AFR_AF=0.1921;EUR_AF=0.7217;SAS_AF=0.6309;AA=T|||;VT=SNP	GT
13	59094236	rs1330753	T	A	100	PASS	AC=2022;AF=0.403754;AN=5008;NS=2504;DP=20405;EAS_AF=0.3829;AMR_AF=0.6167;AFR_AF=0.0991;EUR_AF=0.6292;SAS_AF=0.454;AA=T|||;VT=SNP	GT
13	85111407	rs9531615	C	T	100	PASS	AC=2898;AF=0.578674;AN=5008;NS=2504;DP=13851;EAS_AF=0.4673;AMR_AF=0.6513;AFR_AF=0.8359;EUR_AF=0.4533;SAS_AF=0.4233;AA=T|||;VT=SNP	GT
13	85917271	rs4911008	A	G	100	PASS	AC=2860;AF=0.571086;AN=5008;NS=2504;DP=18242;EAS_AF=0.8234;AMR_AF=0.6671;AFR_AF=0.351;EUR_AF=0.499;SAS_AF=0.6145;AA=A|||;VT=SNP	GT
13	29674855	rs1536719	A	G	100	PASS	AC=2812;AF=0.561502;AN=5008;NS=2504;DP=17884;EAS_AF=0.3313;AMR_AF=0.6527;AFR_AF=0.5734;EUR_AF=0.7266;SAS_AF=0.5481;AA=G|||;VT=SNP	GT
13	57604228	rs9316898	C	T	100	PASS	AC=3018;AF=0.602636;AN=5008;NS=2504;DP=14666;EAS_AF=0.745;AMR_AF=0.5994;AFR_AF=0.8502;EUR_AF=0.3787;SAS_AF=0.3538;AA=C|||;VT=SNP	GT
TagSNPs found by metaSNP in 1000 Genomes Project genotypes, Chr14 (Fig 7)
CHROM	POS	ID	REF	ALT	QUAL	FILTER	INFO	FORMAT
14	90232671	rs58901068	T	C	100	PASS	AC=2447;AF=0.488618;AN=5008;NS=2504;DP=21553;EAS_AF=0.8036;AMR_AF=0.5461;AFR_AF=0.2413;EUR_AF=0.4205;SAS_AF=0.5276;AA=C|||;VT=SNP	GT
14	65366261	rs11848113	C	A	100	PASS	AC=2384;AF=0.476038;AN=5008;NS=2504;DP=22363;EAS_AF=0.3681;AMR_AF=0.6614;AFR_AF=0.1135;EUR_AF=0.7674;SAS_AF=0.6462;AA=c|||;VT=SNP	GT
14	35201469	rs57769470	A	G	100	PASS	AC=2170;AF=0.433307;AN=5008;NS=2504;DP=17426;EAS_AF=0.8085;AMR_AF=0.2695;AFR_AF=0.4652;EUR_AF=0.175;SAS_AF=0.3855;AA=G|||;VT=SNP	GT
14	27591822	rs1951763	C	A	100	PASS	AC=2824;AF=0.563898;AN=5008;NS=2504;DP=17507;EAS_AF=0.7758;AMR_AF=0.5403;AFR_AF=0.2587;EUR_AF=0.6352;SAS_AF=0.7014;AA=A|||;VT=SNP	GT
14	40171902	rs111339814	T	A	100	PASS	AC=2471;AF=0.493411;AN=5008;NS=2504;DP=22342;EAS_AF=0.3105;AMR_AF=0.6902;AFR_AF=0.323;EUR_AF=0.7078;SAS_AF=0.5521;AA=t|||;VT=SNP	GT
14	28291917	rs10130576	G	A	100	PASS	AC=2703;AF=0.539736;AN=5008;NS=2504;DP=17011;EAS_AF=0.4226;AMR_AF=0.3588;AFR_AF=0.8434;EUR_AF=0.3877;SAS_AF=0.5348;AA=g|||;VT=SNP	GT
14	72359795	rs8011906	G	C	100	PASS	AC=2224;AF=0.444089;AN=5008;NS=2504;DP=20677;EAS_AF=0.3016;AMR_AF=0.5764;AFR_AF=0.1634;EUR_AF=0.6769;SAS_AF=0.637;AA=G|||;VT=SNP	GT
14	37679544	rs9322977	C	G	100	PASS	AC=2560;AF=0.511182;AN=5008;NS=2504;DP=17179;EAS_AF=0.4702;AMR_AF=0.4654;AFR_AF=0.8011;EUR_AF=0.3161;SAS_AF=0.3947;AA=G|||;VT=SNP	GT
14	65396924	rs1951993	G	A	100	PASS	AC=2862;AF=0.571486;AN=5008;NS=2504;DP=16308;EAS_AF=0.7034;AMR_AF=0.379;AFR_AF=0.9009;EUR_AF=0.3032;SAS_AF=0.4029;AA=g|||;VT=SNP	GT
14	32880992	rs4981154	C	T	100	PASS	AC=2422;AF=0.483626;AN=5008;NS=2504;DP=15444;EAS_AF=0.1845;AMR_AF=0.7291;AFR_AF=0.3442;EUR_AF=0.7634;SAS_AF=0.5184;AA=C|||;VT=SNP	GT
14	88404948	rs10134254	T	G	100	PASS	AC=2448;AF=0.488818;AN=5008;NS=2504;DP=17152;EAS_AF=0.6994;AMR_AF=0.6052;AFR_AF=0.1808;EUR_AF=0.5119;SAS_AF=0.5818;AA=T|||;VT=SNP	GT
14	29068317	rs35729163	T	A	100	PASS	AC=2411;AF=0.48143;AN=5008;NS=2504;DP=17630;EAS_AF=0.5913;AMR_AF=0.6254;AFR_AF=0.3623;EUR_AF=0.4374;SAS_AF=0.4724;AA=T|||;VT=SNP	GT
14	99054778	rs11849861	A	G	100	PASS	AC=2677;AF=0.534545;AN=5008;NS=2504;DP=11127;EAS_AF=0.2351;AMR_AF=0.5504;AFR_AF=0.5915;EUR_AF=0.6163;SAS_AF=0.6708;AA=A|||;VT=SNP	GT
14	52637365	rs1956263	A	G	100	PASS	AC=2265;AF=0.452276;AN=5008;NS=2504;DP=19445;EAS_AF=0.6716;AMR_AF=0.5403;AFR_AF=0.388;EUR_AF=0.2932;SAS_AF=0.4141;AA=A|||;VT=SNP	GT
14	64831355	rs2987963	A	T	100	PASS	AC=2720;AF=0.543131;AN=5008;NS=2504;DP=18171;EAS_AF=0.2619;AMR_AF=0.4236;AFR_AF=0.9274;EUR_AF=0.4523;SAS_AF=0.4918;AA=T|||;VT=SNP	GT
14	80423205	rs56186358	G	A	100	PASS	AC=2518;AF=0.502796;AN=5008;NS=2504;DP=18781;EAS_AF=0.626;AMR_AF=0.6614;AFR_AF=0.239;EUR_AF=0.5706;SAS_AF=0.5501;AA=G|||;VT=SNP	GT
14	96082774	rs17092984	T	C	100	PASS	AC=2270;AF=0.453275;AN=5008;NS=2504;DP=18307;EAS_AF=0.1984;AMR_AF=0.572;AFR_AF=0.4501;EUR_AF=0.672;SAS_AF=0.411;AA=C|||;VT=SNP	GT
14	57244091	rs862154	C	T	100	PASS	AC=2709;AF=0.540935;AN=5008;NS=2504;DP=19481;EAS_AF=0.5903;AMR_AF=0.5216;AFR_AF=0.2519;EUR_AF=0.7087;SAS_AF=0.7219;AA=c|||;VT=SNP	GT
14	88393918	rs380142	A	C	100	PASS	AC=2242;AF=0.447684;AN=5008;NS=2504;DP=16533;EAS_AF=0.2312;AMR_AF=0.379;AFR_AF=0.646;EUR_AF=0.4881;SAS_AF=0.41;AA=A|||;VT=SNP	GT
14	65246310	rs1695765	A	G	100	PASS	AC=2062;AF=0.411741;AN=5008;NS=2504;DP=20118;EAS_AF=0.3532;AMR_AF=0.1657;AFR_AF=0.7012;EUR_AF=0.2445;SAS_AF=0.4274;AA=A|||;VT=SNP	GT
TagSNPs found by metaSNP in 1000 Genomes Project genotypes, Chr15 (Fig 7)
CHROM	POS	ID	REF	ALT	QUAL	FILTER	INFO	FORMAT
15	90881268	rs4932329	G	T	100	PASS	AC=2219;AF=0.443091;AN=5008;NS=2504;DP=16781;EAS_AF=0.7669;AMR_AF=0.5288;AFR_AF=0.1589;EUR_AF=0.3509;SAS_AF=0.5276;AA=T|||;VT=SNP	GT
15	34748087	rs28582212	A	C	100	PASS	AC=2659;AF=0.53095;AN=5008;NS=2504;DP=13405;EAS_AF=0.4653;AMR_AF=0.6398;AFR_AF=0.5923;EUR_AF=0.4205;SAS_AF=0.5521;AA=.|||;VT=SNP	GT
15	63312428	rs1873149	C	A	100	PASS	AC=2525;AF=0.504193;AN=5008;NS=2504;DP=21121;EAS_AF=0.1399;AMR_AF=0.6657;AFR_AF=0.5325;EUR_AF=0.7594;SAS_AF=0.4642;AA=C|||;VT=SNP	GT
15	55262451	rs6493735	A	G	100	PASS	AC=2385;AF=0.476238;AN=5008;NS=2504;DP=20628;EAS_AF=0.5982;AMR_AF=0.5764;AFR_AF=0.0696;EUR_AF=0.7306;SAS_AF=0.5675;AA=G|||;VT=SNP	GT
15	45529884	rs11070450	G	A	100	PASS	AC=2443;AF=0.487819;AN=5008;NS=2504;DP=23990;EAS_AF=0.2083;AMR_AF=0.4424;AFR_AF=0.5348;EUR_AF=0.668;SAS_AF=0.5593;AA=G|||;VT=SNP	GT
15	40714431	rs66791338	TGAAAG	T	100	PASS	AC=2540;AF=0.507188;AN=5008;NS=2504;DP=16370;EAS_AF=0.7659;AMR_AF=0.6095;AFR_AF=0.1573;EUR_AF=0.4841;SAS_AF=0.6646;VT=INDEL	GT
15	38070556	rs7172547	A	G	100	PASS	AC=2112;AF=0.421725;AN=5008;NS=2504;DP=20596;EAS_AF=0.119;AMR_AF=0.4121;AFR_AF=0.8033;EUR_AF=0.3191;SAS_AF=0.3303;AA=G|||;VT=SNP	GT
15	47641899	rs649483	A	G	100	PASS	AC=2088;AF=0.416933;AN=5008;NS=2504;DP=19194;EAS_AF=0.4087;AMR_AF=0.5231;AFR_AF=0.0703;EUR_AF=0.6362;SAS_AF=0.593;AA=A|||;VT=SNP	GT
15	80466914	rs28670686	C	T	100	PASS	AC=2770;AF=0.553115;AN=5008;NS=2504;DP=18570;EAS_AF=0.7688;AMR_AF=0.4568;AFR_AF=0.3094;EUR_AF=0.5984;SAS_AF=0.682;AA=c|||;VT=SNP	GT
15	47171230	rs34999419	GA	G	100	PASS	AC=2785;AF=0.55611;AN=5008;NS=2504;DP=15232;EAS_AF=0.7827;AMR_AF=0.4179;AFR_AF=0.7943;EUR_AF=0.331;SAS_AF=0.3303;AA=?|AAAAAAAAA|AAAAAAAA|unsure;VT=INDEL	GT
15	66525066	rs7176045	T	C	100	PASS	AC=2507;AF=0.500599;AN=5008;NS=2504;DP=22587;EAS_AF=0.6736;AMR_AF=0.4697;AFR_AF=0.618;EUR_AF=0.3678;SAS_AF=0.3221;AA=C|||;VT=SNP	GT
15	89572169	rs1550476	C	T	100	PASS	AC=2009;AF=0.401158;AN=5008;NS=2504;DP=17651;EAS_AF=0.4643;AMR_AF=0.4337;AFR_AF=0.77;EUR_AF=0.1083;SAS_AF=0.1155;AA=T|||;VT=SNP	GT
15	70660203	rs34334956	C	T	100	PASS	AC=2532;AF=0.505591;AN=5008;NS=2504;DP=16719;EAS_AF=0.6627;AMR_AF=0.4971;AFR_AF=0.2829;EUR_AF=0.5199;SAS_AF=0.636;AA=C|||;VT=SNP	GT
15	29315746	rs4779468	T	C	100	PASS	AC=2683;AF=0.535743;AN=5008;NS=2504;DP=14135;EAS_AF=0.6617;AMR_AF=0.4121;AFR_AF=0.8888;EUR_AF=0.1372;SAS_AF=0.4264;AA=C|||;VT=SNP	GT
15	81457852	rs8030975	A	G	100	PASS	AC=2441;AF=0.48742;AN=5008;NS=2504;DP=22007;EAS_AF=0.4524;AMR_AF=0.3098;AFR_AF=0.7685;EUR_AF=0.2992;SAS_AF=0.4632;AA=G|||;VT=SNP	GT
15	94586822	rs11858084	G	A	100	PASS	AC=2405;AF=0.480232;AN=5008;NS=2504;DP=19575;EAS_AF=0.4583;AMR_AF=0.6196;AFR_AF=0.2837;EUR_AF=0.6034;SAS_AF=0.5429;AA=G|||;VT=SNP	GT
15	63182798	rs35814770	T	C	100	PASS	AC=2352;AF=0.469649;AN=5008;NS=2504;DP=15726;EAS_AF=0.7024;AMR_AF=0.5994;AFR_AF=0.3275;EUR_AF=0.3728;SAS_AF=0.4294;AA=C|||;VT=SNP	GT
TagSNPs found by metaSNP in 1000 Genomes Project genotypes, Chr16 (Fig 7)
CHROM	POS	ID	REF	ALT	QUAL	FILTER	INFO	FORMAT
16	24719956	rs7188815	G	A	100	PASS	AC=2273;AF=0.453874;AN=5008;NS=2504;DP=18376;EAS_AF=0.7093;AMR_AF=0.3862;AFR_AF=0.6006;EUR_AF=0.0934;SAS_AF=0.411;AA=A|||;VT=SNP	GT
16	62452498	rs4591162	A	T	100	PASS	AC=2495;AF=0.498203;AN=5008;NS=2504;DP=14209;EAS_AF=0.873;AMR_AF=0.3977;AFR_AF=0.5068;EUR_AF=0.328;SAS_AF=0.3466;AA=T|||;VT=SNP	GT
16	23012987	rs8051463	T	C	100	PASS	AC=2975;AF=0.59405;AN=5008;NS=2504;DP=18161;EAS_AF=0.2302;AMR_AF=0.4611;AFR_AF=0.8464;EUR_AF=0.5656;SAS_AF=0.7515;AA=T|||;VT=SNP	GT
16	78080418	rs4888731	A	G	100	PASS	AC=2873;AF=0.573682;AN=5008;NS=2504;DP=18476;EAS_AF=0.631;AMR_AF=0.6398;AFR_AF=0.2534;EUR_AF=0.7227;SAS_AF=0.7474;AA=G|||;VT=SNP	GT
16	9805640	rs11649611	T	C	100	PASS	AC=2488;AF=0.496805;AN=5008;NS=2504;DP=19365;EAS_AF=0.1915;AMR_AF=0.4294;AFR_AF=0.7383;EUR_AF=0.5994;SAS_AF=0.4274;AA=T|||;VT=SNP	GT
16	19505282	rs1475963	G	C	100	PASS	AC=2832;AF=0.565495;AN=5008;NS=2504;DP=16965;EAS_AF=0.4623;AMR_AF=0.5288;AFR_AF=0.3979;EUR_AF=0.7187;SAS_AF=0.7669;AA=C|||;VT=SNP	GT
16	11686195	rs8055580	A	G	100	PASS	AC=2259;AF=0.451078;AN=5008;NS=2504;DP=16535;EAS_AF=0.5556;AMR_AF=0.3285;AFR_AF=0.6467;EUR_AF=0.3191;SAS_AF=0.3016;AA=G|||;VT=SNP	GT
16	31529954	rs6565239	A	G	100	PASS	AC=2972;AF=0.59345;AN=5008;NS=2504;DP=11888;EAS_AF=0.372;AMR_AF=0.3948;AFR_AF=0.795;EUR_AF=0.4911;SAS_AF=0.7955;AA=G|||;VT=SNP	GT
16	51556143	rs75722381	C	A	100	PASS	AC=2602;AF=0.519569;AN=5008;NS=2504;DP=22250;EAS_AF=0.7688;AMR_AF=0.5403;AFR_AF=0.1346;EUR_AF=0.6143;SAS_AF=0.6708;AA=C|||;VT=SNP	GT
16	64299236	rs2917694	G	A	100	PASS	AC=2609;AF=0.520966;AN=5008;NS=2504;DP=14617;EAS_AF=0.5367;AMR_AF=0.4899;AFR_AF=0.298;EUR_AF=0.6213;SAS_AF=0.7249;AA=A|||;VT=SNP	GT
16	55476343	rs2540713	C	T	100	PASS	AC=2822;AF=0.563498;AN=5008;NS=2504;DP=18462;EAS_AF=0.7024;AMR_AF=0.6398;AFR_AF=0.3427;EUR_AF=0.6083;SAS_AF=0.6186;AA=C|||;VT=SNP	GT
16	28175408	rs715337	A	G	100	PASS	AC=2838;AF=0.566693;AN=5008;NS=2504;DP=18052;EAS_AF=0.7133;AMR_AF=0.5447;AFR_AF=0.2421;EUR_AF=0.7127;SAS_AF=0.7198;AA=A|||;VT=SNP	GT
16	20376588	rs8053146	G	T	100	PASS	AC=2361;AF=0.471446;AN=5008;NS=2504;DP=20682;EAS_AF=0.1925;AMR_AF=0.4467;AFR_AF=0.6331;EUR_AF=0.5765;SAS_AF=0.4499;AA=G|||;VT=SNP	GT
16	81905185	rs4997774	G	C	100	PASS	AC=2565;AF=0.512181;AN=5008;NS=2504;DP=14287;EAS_AF=0.5139;AMR_AF=0.5692;AFR_AF=0.3321;EUR_AF=0.6093;SAS_AF=0.6135;AA=C|||;VT=SNP	GT
16	26104404	rs9928943	C	T	100	PASS	AC=2634;AF=0.525958;AN=5008;NS=2504;DP=18977;EAS_AF=0.373;AMR_AF=0.4784;AFR_AF=0.6967;EUR_AF=0.496;SAS_AF=0.5174;AA=C|||;VT=SNP	GT
16	78386787	rs12449092	A	T	100	PASS	AC=2925;AF=0.584065;AN=5008;NS=2504;DP=14713;EAS_AF=0.2917;AMR_AF=0.5346;AFR_AF=0.764;EUR_AF=0.7366;SAS_AF=0.5204;AA=A|||;VT=SNP	GT
16	78390682	rs8063314	G	A	100	PASS	AC=2953;AF=0.589657;AN=5008;NS=2504;DP=17243;EAS_AF=0.1806;AMR_AF=0.5533;AFR_AF=0.8419;EUR_AF=0.7803;SAS_AF=0.5;AA=G|||;VT=SNP	GT
TagSNPs found by metaSNP in 1000 Genomes Project genotypes, Chr17 (Fig 7)
CHROM	POS	ID	REF	ALT	QUAL	FILTER	INFO	FORMAT
17	64014951	rs12451832	G	A	100	PASS	AC=2686;AF=0.536342;AN=5008;NS=2504;DP=19687;EAS_AF=0.875;AMR_AF=0.6585;AFR_AF=0.2322;EUR_AF=0.4374;SAS_AF=0.6135;AA=A|||;VT=SNP	GT
17	51335731	rs12602636	C	T	100	PASS	AC=2527;AF=0.504593;AN=5008;NS=2504;DP=18230;EAS_AF=0.8452;AMR_AF=0.5403;AFR_AF=0.2133;EUR_AF=0.4384;SAS_AF=0.59;AA=T|||;VT=SNP	GT
17	14565291	rs11405046	A	AG	100	PASS	AC=2615;AF=0.522165;AN=5008;NS=2504;DP=21918;EAS_AF=0.5565;AMR_AF=0.3631;AFR_AF=0.888;EUR_AF=0.2883;SAS_AF=0.3456;AA=G|-|G|deletion;VT=INDEL	GT
17	52646870	rs8068937	A	G	100	PASS	AC=2421;AF=0.483427;AN=5008;NS=2504;DP=18757;EAS_AF=0.2887;AMR_AF=0.5317;AFR_AF=0.6573;EUR_AF=0.6024;SAS_AF=0.2924;AA=A|||;VT=SNP	GT
17	64010978	rs1373087	C	G	100	PASS	AC=2686;AF=0.536342;AN=5008;NS=2504;DP=20827;EAS_AF=0.875;AMR_AF=0.6585;AFR_AF=0.2322;EUR_AF=0.4374;SAS_AF=0.6135;AA=G|||;VT=SNP	GT
17	8256723	rs12603946	T	C	100	PASS	AC=2528;AF=0.504792;AN=5008;NS=2504;DP=17746;EAS_AF=0.6677;AMR_AF=0.3703;AFR_AF=0.7118;EUR_AF=0.3111;SAS_AF=0.3517;AA=C|||;VT=SNP	GT
17	42700298	rs12051765	A	G	100	PASS	AC=2370;AF=0.473243;AN=5008;NS=2504;DP=17314;EAS_AF=0.2897;AMR_AF=0.3876;AFR_AF=0.6982;EUR_AF=0.4016;SAS_AF=0.4928;AA=g|||;VT=SNP	GT
17	5299674	rs8077933	C	G	100	PASS	AC=2765;AF=0.552117;AN=5008;NS=2504;DP=20478;EAS_AF=0.8244;AMR_AF=0.4236;AFR_AF=0.3964;EUR_AF=0.4404;SAS_AF=0.6881;AA=G|||;VT=SNP	GT
17	10861397	rs2247371	T	C	100	PASS	AC=2775;AF=0.554113;AN=5008;NS=2504;DP=17783;EAS_AF=0.6121;AMR_AF=0.4784;AFR_AF=0.7345;EUR_AF=0.3787;SAS_AF=0.4847;AA=C|||;VT=SNP	GT
17	3618476	rs3809808	C	T	100	PASS	AC=2649;AF=0.528954;AN=5008;NS=2504;DP=20756;EAS_AF=0.3373;AMR_AF=0.3487;AFR_AF=0.7005;EUR_AF=0.5268;SAS_AF=0.6247;AA=T|||;VT=SNP	GT
17	54748000	rs1029724	T	G	100	PASS	AC=2935;AF=0.586062;AN=5008;NS=2504;DP=20904;EAS_AF=0.8433;AMR_AF=0.7017;AFR_AF=0.1135;EUR_AF=0.671;SAS_AF=0.7904;AA=T|||;VT=SNP	GT
17	53879625	rs7219701	A	C	100	PASS	AC=1981;AF=0.395567;AN=5008;NS=2504;DP=19325;EAS_AF=0.1438;AMR_AF=0.3084;AFR_AF=0.9281;EUR_AF=0.1988;SAS_AF=0.1994;AA=C|||;VT=SNP	GT
17	33012704	rs1860196	T	A	100	PASS	AC=2455;AF=0.490216;AN=5008;NS=2504;DP=14639;EAS_AF=0.4067;AMR_AF=0.3833;AFR_AF=0.6241;EUR_AF=0.4205;SAS_AF=0.5429;AA=-|||;VT=SNP	GT
17	14939168	rs9900158	G	A	100	PASS	AC=2918;AF=0.582668;AN=5008;NS=2504;DP=16646;EAS_AF=0.4306;AMR_AF=0.4885;AFR_AF=0.913;EUR_AF=0.5308;SAS_AF=0.4131;AA=A|||;VT=SNP	GT
17	68791969	rs2160416	T	C	100	PASS	AC=2519;AF=0.502995;AN=5008;NS=2504;DP=20188;EAS_AF=0.7351;AMR_AF=0.5836;AFR_AF=0.3396;EUR_AF=0.4573;SAS_AF=0.4744;AA=C|||;VT=SNP	GT
17	33016227	rs11366381	AT	A	100	PASS	AC=2553;AF=0.509784;AN=5008;NS=2504;DP=14813;EAS_AF=0.5933;AMR_AF=0.6167;AFR_AF=0.3759;EUR_AF=0.5795;SAS_AF=0.4571;AA=TTTT|TTTTT|TTTT|insertion;VT=INDEL	GT
17	68793978	rs11657138	A	G	100	PASS	AC=2522;AF=0.503594;AN=5008;NS=2504;DP=18017;EAS_AF=0.7351;AMR_AF=0.5836;AFR_AF=0.3419;EUR_AF=0.4573;SAS_AF=0.4744;AA=A|||;VT=SNP	GT
17	5620413	rs4985659	G	A	100	PASS	AC=2083;AF=0.415935;AN=5008;NS=2504;DP=14637;EAS_AF=0.6766;AMR_AF=0.4539;AFR_AF=0.1679;EUR_AF=0.4791;SAS_AF=0.3906;AA=G|||;VT=SNP	GT
17	51525949	rs5820989	TA	T	100	PASS	AC=2166;AF=0.432508;AN=5008;NS=2504;DP=14520;EAS_AF=0.6498;AMR_AF=0.6037;AFR_AF=0.0991;EUR_AF=0.4066;SAS_AF=0.5644;AA=?|AAAAAAAA|AAAAAAA|unsure;VT=INDEL	GT
17	70979841	rs12942256	T	C	100	PASS	AC=2320;AF=0.463259;AN=5008;NS=2504;DP=17588;EAS_AF=0.247;AMR_AF=0.4568;AFR_AF=0.3812;EUR_AF=0.5825;SAS_AF=0.6789;AA=C|||;VT=SNP	GT
17	54157615	rs9896106	G	A	100	PASS	AC=2180;AF=0.435304;AN=5008;NS=2504;DP=18469;EAS_AF=0.253;AMR_AF=0.415;AFR_AF=0.3699;EUR_AF=0.6869;SAS_AF=0.4673;AA=A|||;VT=SNP	GT
TagSNPs found by metaSNP in 1000 Genomes Project genotypes, Chr18 (Fig 7)
CHROM	POS	ID	REF	ALT	QUAL	FILTER	INFO	FORMAT
18	41021722	rs591493	C	T	100	PASS	AC=2723;AF=0.54373;AN=5008;NS=2504;DP=15104;EAS_AF=0.1339;AMR_AF=0.4121;AFR_AF=0.8865;EUR_AF=0.5855;SAS_AF=0.5532;AA=C|||;VT=SNP	GT
18	61599044	rs8096543	G	A	100	PASS	AC=2367;AF=0.472644;AN=5008;NS=2504;DP=19629;EAS_AF=0.4623;AMR_AF=0.4193;AFR_AF=0.7731;EUR_AF=0.2942;SAS_AF=0.2986;AA=G|||;VT=SNP	GT
18	4579102	rs1595361	T	C	100	PASS	AC=2814;AF=0.561901;AN=5008;NS=2504;DP=21421;EAS_AF=0.5893;AMR_AF=0.4207;AFR_AF=0.9009;EUR_AF=0.341;SAS_AF=0.4029;AA=T|||;VT=SNP	GT
18	70003753	rs12456678	C	T	100	PASS	AC=2436;AF=0.486422;AN=5008;NS=2504;DP=16578;EAS_AF=0.2014;AMR_AF=0.4899;AFR_AF=0.4508;EUR_AF=0.7286;SAS_AF=0.5767;AA=T|||;VT=SNP	GT
18	38399514	rs1429875	C	T	100	PASS	AC=2890;AF=0.577077;AN=5008;NS=2504;DP=20253;EAS_AF=0.9365;AMR_AF=0.5749;AFR_AF=0.1672;EUR_AF=0.5746;SAS_AF=0.7648;AA=C|||;VT=SNP	GT
18	62361155	rs7236051	G	A	100	PASS	AC=2175;AF=0.434305;AN=5008;NS=2504;DP=16916;EAS_AF=0.5109;AMR_AF=0.6138;AFR_AF=0.1135;EUR_AF=0.5547;SAS_AF=0.5378;AA=A|||;VT=SNP	GT
18	77841865	rs11665502	T	C	100	PASS	AC=2336;AF=0.466454;AN=5008;NS=2504;DP=20105;EAS_AF=0.4841;AMR_AF=0.4798;AFR_AF=0.2587;EUR_AF=0.7078;SAS_AF=0.4714;AA=T|||;VT=SNP	GT
18	69460868	rs12960002	A	T	100	PASS	AC=2325;AF=0.464257;AN=5008;NS=2504;DP=9141;EAS_AF=0.4266;AMR_AF=0.5605;AFR_AF=0.1982;EUR_AF=0.673;SAS_AF=0.5798;AA=A|||;VT=SNP	GT
18	15111305	rs12458049	A	G	100	PASS	AC=2897;AF=0.578474;AN=5008;NS=2504;DP=13880;EAS_AF=0.7312;AMR_AF=0.7478;AFR_AF=0.1997;EUR_AF=0.7187;SAS_AF=0.6687;AA=N|||;VT=SNP	GT
18	65948023	rs56146094	A	G	100	PASS	AC=2279;AF=0.455072;AN=5008;NS=2504;DP=14396;EAS_AF=0.75;AMR_AF=0.4625;AFR_AF=0.1445;EUR_AF=0.3946;SAS_AF=0.6278;AA=A|||;VT=SNP	GT
18	76407928	rs7236916	G	C	100	PASS	AC=2508;AF=0.500799;AN=5008;NS=2504;DP=18295;EAS_AF=0.8304;AMR_AF=0.5331;AFR_AF=0.3041;EUR_AF=0.4155;SAS_AF=0.4918;AA=c|||;VT=SNP	GT
18	73508200	rs55766642	T	C	100	PASS	AC=2698;AF=0.538738;AN=5008;NS=2504;DP=16211;EAS_AF=0.7173;AMR_AF=0.5403;AFR_AF=0.1407;EUR_AF=0.6988;SAS_AF=0.727;AA=T|||;VT=SNP	GT
18	53323519	rs652447	G	T	100	PASS	AC=2588;AF=0.516773;AN=5008;NS=2504;DP=17263;EAS_AF=0.4931;AMR_AF=0.2709;AFR_AF=0.767;EUR_AF=0.4344;SAS_AF=0.4622;AA=G|||;VT=SNP	GT
18	75450562	rs9963881	G	A	100	PASS	AC=2660;AF=0.53115;AN=5008;NS=2504;DP=18351;EAS_AF=0.2153;AMR_AF=0.6455;AFR_AF=0.7035;EUR_AF=0.6382;SAS_AF=0.4325;AA=G|||;VT=SNP	GT
18	53459057	rs8090270	A	C	100	PASS	AC=2696;AF=0.538339;AN=5008;NS=2504;DP=20074;EAS_AF=0.6111;AMR_AF=0.7795;AFR_AF=0.2526;EUR_AF=0.7008;SAS_AF=0.5112;AA=C|||;VT=SNP	GT
18	63842005	rs902590	A	C	100	PASS	AC=2345;AF=0.468251;AN=5008;NS=2504;DP=12405;EAS_AF=0.3998;AMR_AF=0.5331;AFR_AF=0.2655;EUR_AF=0.6511;SAS_AF=0.5787;AA=C|||;VT=SNP	GT
18	45163854	rs10468990	C	A	100	PASS	AC=2480;AF=0.495208;AN=5008;NS=2504;DP=17680;EAS_AF=0.5972;AMR_AF=0.6527;AFR_AF=0.2179;EUR_AF=0.6014;SAS_AF=0.544;AA=C|||;VT=SNP	GT
18	70609045	rs12970871	T	C	100	PASS	AC=2173;AF=0.433906;AN=5008;NS=2504;DP=21271;EAS_AF=0.4067;AMR_AF=0.5432;AFR_AF=0.1498;EUR_AF=0.5437;SAS_AF=0.6554;AA=T|||;VT=SNP	GT
18	12209183	rs2276370	A	G	100	PASS	AC=2268;AF=0.452875;AN=5008;NS=2504;DP=22186;EAS_AF=0.748;AMR_AF=0.4308;AFR_AF=0.3487;EUR_AF=0.331;SAS_AF=0.4305;AA=a|||;VT=SNP	GT
18	27558013	rs8099484	A	T	100	PASS	AC=2048;AF=0.408946;AN=5008;NS=2504;DP=14044;EAS_AF=0.13;AMR_AF=0.4409;AFR_AF=0.5144;EUR_AF=0.665;SAS_AF=0.2679;AA=T|||;VT=SNP	GT
TagSNPs found by metaSNP in 1000 Genomes Project genotypes, Chr19 (Fig 7)
CHROM	POS	ID	REF	ALT	QUAL	FILTER	INFO	FORMAT
19	21852679	rs12459653	G	A	100	PASS	AC=2681;AF=0.535343;AN=5008;NS=2504;DP=18512;EAS_AF=0.621;AMR_AF=0.7017;AFR_AF=0.1649;EUR_AF=0.7366;SAS_AF=0.6227;AA=N|||;VT=SNP	GT
19	11382030	rs12610405	C	T	100	PASS	AC=2654;AF=0.529952;AN=5008;NS=2504;DP=19115;EAS_AF=0.6429;AMR_AF=0.6225;AFR_AF=0.1142;EUR_AF=0.7028;SAS_AF=0.7321;AA=c|||;VT=SNP	GT
19	16804849	rs2547120	G	C	100	PASS	AC=2715;AF=0.542133;AN=5008;NS=2504;DP=18033;EAS_AF=0.6399;AMR_AF=0.6254;AFR_AF=0.0885;EUR_AF=0.7873;SAS_AF=0.7434;AA=.|||;VT=SNP	GT
19	45190163	rs4324248	A	G	100	PASS	AC=2581;AF=0.515375;AN=5008;NS=2504;DP=21274;EAS_AF=0.4167;AMR_AF=0.3415;AFR_AF=0.8366;EUR_AF=0.4632;SAS_AF=0.3599;AA=A|||;VT=SNP	GT
19	260912	rs8100066	G	A	100	PASS	AC=2731;AF=0.545327;AN=5008;NS=2504;DP=19168;EAS_AF=0.124;AMR_AF=0.5072;AFR_AF=0.8835;EUR_AF=0.6252;SAS_AF=0.4673;AA=.|||;VT=SNP	GT
19	45588139	rs7246952	A	G	100	PASS	AC=2578;AF=0.514776;AN=5008;NS=2504;DP=16962;EAS_AF=0.2599;AMR_AF=0.5447;AFR_AF=0.7231;EUR_AF=0.5487;SAS_AF=0.4397;AA=G|||;VT=SNP	GT
19	53670029	rs62115531	C	T	100	PASS	AC=2593;AF=0.517772;AN=5008;NS=2504;DP=16817;EAS_AF=0.6448;AMR_AF=0.6499;AFR_AF=0.1551;EUR_AF=0.5974;SAS_AF=0.7014;AA=T|||;VT=SNP	GT
19	29323905	rs10408758	T	C	100	PASS	AC=2759;AF=0.550919;AN=5008;NS=2504;DP=18613;EAS_AF=0.6806;AMR_AF=0.3804;AFR_AF=0.736;EUR_AF=0.2803;SAS_AF=0.5665;AA=C|||;VT=SNP	GT
19	6624535	rs10424924	G	A	100	PASS	AC=2704;AF=0.539936;AN=5008;NS=2504;DP=17453;EAS_AF=0.8085;AMR_AF=0.3761;AFR_AF=0.5915;EUR_AF=0.4473;SAS_AF=0.4049;AA=g|||;VT=SNP	GT
19	58613819	rs11879748	C	T	100	PASS	AC=2504;AF=0.5;AN=5008;NS=2504;DP=17789;EAS_AF=0.5159;AMR_AF=0.5346;AFR_AF=0.2731;EUR_AF=0.6779;SAS_AF=0.5828;AA=C|||;VT=SNP	GT
19	17588392	rs11880132	A	G	100	PASS	AC=2385;AF=0.476238;AN=5008;NS=2504;DP=14553;EAS_AF=0.2212;AMR_AF=0.3761;AFR_AF=0.6649;EUR_AF=0.4861;SAS_AF=0.545;AA=G|||;VT=SNP	GT
19	50722562	rs12986132	G	A	100	PASS	AC=2365;AF=0.472244;AN=5008;NS=2504;DP=15624;EAS_AF=0.5804;AMR_AF=0.4957;AFR_AF=0.1528;EUR_AF=0.6133;SAS_AF=0.6309;AA=G|||;VT=SNP	GT
19	20084465	rs62135335	A	T	100	PASS	AC=2679;AF=0.534944;AN=5008;NS=2504;DP=13774;EAS_AF=0.2302;AMR_AF=0.5375;AFR_AF=0.708;EUR_AF=0.5795;SAS_AF=0.5675;AA=-|||;VT=SNP	GT
19	39593962	rs7247444	G	C	100	PASS	AC=2540;AF=0.507188;AN=5008;NS=2504;DP=14457;EAS_AF=0.6478;AMR_AF=0.5245;AFR_AF=0.2716;EUR_AF=0.6024;SAS_AF=0.5706;AA=-|||;VT=SNP	GT
19	57126476	rs7251408	T	G	100	PASS	AC=2299;AF=0.459065;AN=5008;NS=2504;DP=19541;EAS_AF=0.6756;AMR_AF=0.3242;AFR_AF=0.5855;EUR_AF=0.1859;SAS_AF=0.4417;AA=g|||;VT=SNP	GT
19	49248120	rs11083948	A	G	100	PASS	AC=2529;AF=0.504992;AN=5008;NS=2504;DP=21213;EAS_AF=0.8413;AMR_AF=0.5403;AFR_AF=0.2769;EUR_AF=0.4493;SAS_AF=0.499;AA=G|||;VT=SNP	GT
19	34324565	rs10853930	G	A	100	PASS	AC=2191;AF=0.4375;AN=5008;NS=2504;DP=14939;EAS_AF=0.1478;AMR_AF=0.5735;AFR_AF=0.4168;EUR_AF=0.6382;SAS_AF=0.4611;AA=G|||;VT=SNP	GT
19	31874910	rs2160755	T	C	100	PASS	AC=2873;AF=0.573682;AN=5008;NS=2504;DP=18243;EAS_AF=0.8978;AMR_AF=0.6167;AFR_AF=0.2262;EUR_AF=0.5268;SAS_AF=0.727;AA=C|||;VT=SNP	GT
19	52495380	rs11084127	C	T	100	PASS	AC=2391;AF=0.477436;AN=5008;NS=2504;DP=16210;EAS_AF=0.3948;AMR_AF=0.3977;AFR_AF=0.6074;EUR_AF=0.3131;SAS_AF=0.6125;AA=C|||;VT=SNP	GT
19	6688014	rs344538	T	C	100	PASS	AC=2934;AF=0.585863;AN=5008;NS=2504;DP=12741;EAS_AF=0.9236;AMR_AF=0.4049;AFR_AF=0.5787;EUR_AF=0.3638;SAS_AF=0.6043;AA=C|||;VT=SNP	GT
19	39482266	rs77764524	AC	A	100	PASS	AC=2529;AF=0.504992;AN=5008;NS=2504;DP=17254;EAS_AF=0.3413;AMR_AF=0.451;AFR_AF=0.7791;EUR_AF=0.3559;SAS_AF=0.4949;AA=CCCCC|CCCCC|CCCC|deletion;VT=INDEL	GT
19	35483356	rs6510457	T	C	100	PASS	AC=2016;AF=0.402556;AN=5008;NS=2504;DP=18333;EAS_AF=0.2063;AMR_AF=0.2334;AFR_AF=0.711;EUR_AF=0.2843;SAS_AF=0.4294;AA=C|||;VT=SNP	GT
19	2583601	rs10407949	C	T	100	PASS	AC=2204;AF=0.440096;AN=5008;NS=2504;DP=16592;EAS_AF=0.5308;AMR_AF=0.4179;AFR_AF=0.6505;EUR_AF=0.2734;SAS_AF=0.2495;AA=C|||;VT=SNP	GT
19	22232576	rs390852	T	C	100	PASS	AC=2510;AF=0.501198;AN=5008;NS=2504;DP=22383;EAS_AF=0.5456;AMR_AF=0.6297;AFR_AF=0.4713;EUR_AF=0.5746;SAS_AF=0.3292;AA=N|||;VT=SNP	GT
19	23422944	rs12460773	C	T	100	PASS	AC=2526;AF=0.504393;AN=5008;NS=2504;DP=14198;EAS_AF=0.6627;AMR_AF=0.6326;AFR_AF=0.1982;EUR_AF=0.5954;SAS_AF=0.5706;AA=c|||;VT=SNP	GT
19	20818793	rs4808256	C	T	100	PASS	AC=2630;AF=0.52516;AN=5008;NS=2504;DP=15178;EAS_AF=0.5387;AMR_AF=0.4986;AFR_AF=0.7065;EUR_AF=0.3708;SAS_AF=0.4438;AA=N|||;VT=SNP	GT
19	33100742	rs142226575	ATG	A	100	PASS	AC=2501;AF=0.499401;AN=5008;NS=2504;DP=7711;EAS_AF=0.4306;AMR_AF=0.4784;AFR_AF=0.3956;EUR_AF=0.667;SAS_AF=0.5532;VT=INDEL	GT
19	44408753	rs451945	T	C	100	PASS	AC=2636;AF=0.526358;AN=5008;NS=2504;DP=18310;EAS_AF=0.8056;AMR_AF=0.6484;AFR_AF=0.3366;EUR_AF=0.5139;SAS_AF=0.4213;AA=C|||;VT=SNP	GT
19	14859643	rs8109044	A	G	100	PASS	AC=2474;AF=0.49401;AN=5008;NS=2504;DP=14525;EAS_AF=0.5169;AMR_AF=0.3833;AFR_AF=0.6528;EUR_AF=0.2664;SAS_AF=0.5685;AA=A|||;VT=SNP	GT
19	53408759	rs11883167	G	A	100	PASS	AC=2051;AF=0.409545;AN=5008;NS=2504;DP=15016;EAS_AF=0.2778;AMR_AF=0.4986;AFR_AF=0.733;EUR_AF=0.2316;SAS_AF=0.228;AA=g|||;VT=SNP	GT
TagSNPs found by metaSNP in 1000 Genomes Project genotypes, Chr20 (Fig 7)
CHROM	POS	ID	REF	ALT	QUAL	FILTER	INFO	FORMAT
20	51166646	rs4811363	A	G	100	PASS	AC=2554;AF=0.509984;AN=5008;NS=2504;DP=18787;EAS_AF=0.6756;AMR_AF=0.6455;AFR_AF=0.1233;EUR_AF=0.6879;SAS_AF=0.5828;AA=G|||;VT=SNP	GT
20	48566620	rs11697936	T	C	100	PASS	AC=2459;AF=0.491014;AN=5008;NS=2504;DP=13593;EAS_AF=0.7738;AMR_AF=0.585;AFR_AF=0.1309;EUR_AF=0.4503;SAS_AF=0.6616;AA=t|||;VT=SNP	GT
20	62545085	rs6062578	G	C	100	PASS	AC=2287;AF=0.456669;AN=5008;NS=2504;DP=16226;EAS_AF=0.8016;AMR_AF=0.4366;AFR_AF=0.5159;EUR_AF=0.2227;SAS_AF=0.2761;AA=C|||;VT=SNP	GT
20	56464088	rs6070303	A	T	100	PASS	AC=2362;AF=0.471645;AN=5008;NS=2504;DP=18665;EAS_AF=0.1111;AMR_AF=0.4827;AFR_AF=0.6808;EUR_AF=0.6203;SAS_AF=0.3998;AA=T|||;VT=SNP	GT
20	13000827	rs3843769	G	C	100	PASS	AC=2591;AF=0.517372;AN=5008;NS=2504;DP=16515;EAS_AF=0.5228;AMR_AF=0.6066;AFR_AF=0.1914;EUR_AF=0.675;SAS_AF=0.727;AA=C|||;VT=SNP	GT
20	4062736	rs6139304	T	A	100	PASS	AC=2300;AF=0.459265;AN=5008;NS=2504;DP=18675;EAS_AF=0.7123;AMR_AF=0.5908;AFR_AF=0.1702;EUR_AF=0.5288;SAS_AF=0.4243;AA=A|||;VT=SNP	GT
20	2051981	rs6081833	T	C	100	PASS	AC=2183;AF=0.435903;AN=5008;NS=2504;DP=21250;EAS_AF=0.8145;AMR_AF=0.3646;AFR_AF=0.4402;EUR_AF=0.0785;SAS_AF=0.4581;AA=t|||;VT=SNP	GT
20	11299150	rs2327373	G	A	100	PASS	AC=2709;AF=0.540935;AN=5008;NS=2504;DP=16537;EAS_AF=0.6032;AMR_AF=0.549;AFR_AF=0.2352;EUR_AF=0.6879;SAS_AF=0.7331;AA=A|||;VT=SNP	GT
20	31585415	rs190097	T	C	100	PASS	AC=2254;AF=0.45008;AN=5008;NS=2504;DP=19706;EAS_AF=0.7758;AMR_AF=0.4424;AFR_AF=0.2753;EUR_AF=0.3241;SAS_AF=0.4857;AA=C|||;VT=SNP;EX_TARGET	GT
20	56435709	rs6025847	A	G	100	PASS	AC=2358;AF=0.470847;AN=5008;NS=2504;DP=20699;EAS_AF=0.6528;AMR_AF=0.2968;AFR_AF=0.6687;EUR_AF=0.1869;SAS_AF=0.4315;AA=A|||;VT=SNP	GT
20	44358450	rs6104317	C	T	100	PASS	AC=2602;AF=0.519569;AN=5008;NS=2504;DP=20065;EAS_AF=0.4742;AMR_AF=0.3199;AFR_AF=0.7231;EUR_AF=0.3857;SAS_AF=0.5706;AA=T|||;VT=SNP	GT
20	17101542	rs852052	C	G	100	PASS	AC=2446;AF=0.488419;AN=5008;NS=2504;DP=17726;EAS_AF=0.2173;AMR_AF=0.5735;AFR_AF=0.4781;EUR_AF=0.7594;SAS_AF=0.4427;AA=C|||;VT=SNP	GT
20	6962845	rs6085800	G	A	100	PASS	AC=2749;AF=0.548922;AN=5008;NS=2504;DP=20228;EAS_AF=0.7986;AMR_AF=0.6873;AFR_AF=0.1657;EUR_AF=0.6531;SAS_AF=0.6043;AA=G|||;VT=SNP	GT
20	29578143	rs6087155	A	G	100	PASS	AC=2447;AF=0.488618;AN=5008;NS=2504;DP=13648;EAS_AF=0.2847;AMR_AF=0.428;AFR_AF=0.7882;EUR_AF=0.492;SAS_AF=0.3333;AA=.|||;VT=SNP	GT
20	25279539	rs2258884	C	T	100	PASS	AC=2685;AF=0.536142;AN=5008;NS=2504;DP=18701;EAS_AF=0.9107;AMR_AF=0.3473;AFR_AF=0.4501;EUR_AF=0.4314;SAS_AF=0.5082;AA=T|||;VT=SNP	GT
20	16090741	rs8114278	A	G	100	PASS	AC=2470;AF=0.493211;AN=5008;NS=2504;DP=19411;EAS_AF=0.247;AMR_AF=0.6297;AFR_AF=0.4372;EUR_AF=0.5726;SAS_AF=0.6442;AA=G|||;VT=SNP	GT
20	24715914	rs910239	G	A	100	PASS	AC=2330;AF=0.465256;AN=5008;NS=2504;DP=19241;EAS_AF=0.131;AMR_AF=0.4841;AFR_AF=0.5628;EUR_AF=0.6541;SAS_AF=0.4703;AA=G|||;VT=SNP	GT
20	24771497	rs226676	T	A	100	PASS	AC=2901;AF=0.579273;AN=5008;NS=2504;DP=19012;EAS_AF=0.9593;AMR_AF=0.5173;AFR_AF=0.3094;EUR_AF=0.5606;SAS_AF=0.6155;AA=A|||;VT=SNP	GT
TagSNPs found by metaSNP in 1000 Genomes Project genotypes, Chr21 (Fig 6)
CHROM	POS	ID	REF	ALT	QUAL	FILTER	INFO	FORMAT
21	21562474	rs11088786	G	A	100	PASS	AC=2619;AF=0.522963;AN=5008;NS=2504;DP=14636;EAS_AF=0.5903;AMR_AF=0.6427;AFR_AF=0.1392;EUR_AF=0.7654;SAS_AF=0.638;AA=A|||;VT=SNP	GT
21	31206946	rs423637	G	C	100	PASS	AC=2311;AF=0.461462;AN=5008;NS=2504;DP=8522;EAS_AF=0.7103;AMR_AF=0.4914;AFR_AF=0.1838;EUR_AF=0.4304;SAS_AF=0.591;AA=C|||;VT=SNP	GT
21	31465154	rs4384869	A	G	100	PASS	AC=2481;AF=0.495407;AN=5008;NS=2504;DP=19343;EAS_AF=0.4405;AMR_AF=0.3242;AFR_AF=0.798;EUR_AF=0.3171;SAS_AF=0.4479;AA=A|||;VT=SNP	GT
21	42942712	rs28526219	A	G	100	PASS	AC=2551;AF=0.509385;AN=5008;NS=2504;DP=20508;EAS_AF=0.8611;AMR_AF=0.4798;AFR_AF=0.3911;EUR_AF=0.2545;SAS_AF=0.59;AA=A|||;VT=SNP	GT
21	20107338	rs2897419	A	G	100	PASS	AC=2253;AF=0.44988;AN=5008;NS=2504;DP=18215;EAS_AF=0.1667;AMR_AF=0.3948;AFR_AF=0.7595;EUR_AF=0.4523;SAS_AF=0.3599;AA=G|||;VT=SNP	GT
21	21741227	rs2826215	T	G	100	PASS	AC=2677;AF=0.534545;AN=5008;NS=2504;DP=12871;EAS_AF=0.4306;AMR_AF=0.6138;AFR_AF=0.3086;EUR_AF=0.6879;SAS_AF=0.7331;AA=T|||;VT=SNP	GT
21	15702086	rs8131644	C	A	100	PASS	AC=2393;AF=0.477835;AN=5008;NS=2504;DP=18435;EAS_AF=0.6181;AMR_AF=0.2421;AFR_AF=0.6649;EUR_AF=0.2604;SAS_AF=0.4714;AA=C|||;VT=SNP	GT
21	26917171	rs1782970	C	T	100	PASS	AC=2793;AF=0.557708;AN=5008;NS=2504;DP=18101;EAS_AF=0.8165;AMR_AF=0.4726;AFR_AF=0.5809;EUR_AF=0.2734;SAS_AF=0.6125;AA=T|||;VT=SNP	GT
21	21676154	rs5004246	A	G	100	PASS	AC=2253;AF=0.44988;AN=5008;NS=2504;DP=13264;EAS_AF=0.5605;AMR_AF=0.4294;AFR_AF=0.2322;EUR_AF=0.5865;SAS_AF=0.5041;AA=G|||;VT=SNP	GT
21	20295797	rs421229	C	T	100	PASS	AC=2628;AF=0.52476;AN=5008;NS=2504;DP=18084;EAS_AF=0.7847;AMR_AF=0.5821;AFR_AF=0.267;EUR_AF=0.4314;SAS_AF=0.6605;AA=C|||;VT=SNP	GT
21	24789612	rs2828129	T	C	100	PASS	AC=3058;AF=0.610623;AN=5008;NS=2504;DP=16075;EAS_AF=0.8214;AMR_AF=0.3559;AFR_AF=0.8336;EUR_AF=0.2654;SAS_AF=0.6278;AA=C|||;VT=SNP	GT
21	23935768	rs2827582	A	C	100	PASS	AC=2978;AF=0.594649;AN=5008;NS=2504;DP=16606;EAS_AF=0.2986;AMR_AF=0.5403;AFR_AF=0.8517;EUR_AF=0.7038;SAS_AF=0.4785;AA=A|||;VT=SNP	GT
21	42822983	rs1050080	G	A	100	PASS	AC=2589;AF=0.516973;AN=5008;NS=2504;DP=12056;EAS_AF=0.4921;AMR_AF=0.4452;AFR_AF=0.7375;EUR_AF=0.4284;SAS_AF=0.3865;AA=G|||;VT=SNP	GT
21	42434816	rs4818198	G	A	100	PASS	AC=2363;AF=0.471845;AN=5008;NS=2504;DP=12337;EAS_AF=0.6895;AMR_AF=0.6398;AFR_AF=0.2489;EUR_AF=0.4145;SAS_AF=0.4888;AA=A|||;VT=SNP	GT
21	42469732	rs8126764	C	T	100	PASS	AC=2431;AF=0.485423;AN=5008;NS=2504;DP=19843;EAS_AF=0.7371;AMR_AF=0.5994;AFR_AF=0.2307;EUR_AF=0.3718;SAS_AF=0.6063;AA=T|||;VT=SNP	GT
21	32855150	rs2833426	T	C	100	PASS	AC=2471;AF=0.493411;AN=5008;NS=2504;DP=20942;EAS_AF=0.1498;AMR_AF=0.4669;AFR_AF=0.7315;EUR_AF=0.5606;SAS_AF=0.4755;AA=C|||;VT=SNP	GT
21	26687286	rs11701341	A	C	100	PASS	AC=2624;AF=0.523962;AN=5008;NS=2504;DP=19767;EAS_AF=0.4058;AMR_AF=0.4827;AFR_AF=0.7708;EUR_AF=0.4125;SAS_AF=0.456;AA=C|||;VT=SNP	GT
21	26070954	rs2829277	G	A	100	PASS	AC=2701;AF=0.539337;AN=5008;NS=2504;DP=15061;EAS_AF=0.3313;AMR_AF=0.745;AFR_AF=0.6188;EUR_AF=0.6014;SAS_AF=0.4366;AA=A|||;VT=SNP	GT
21	41519410	rs1474493	T	C	100	PASS	AC=2151;AF=0.429513;AN=5008;NS=2504;DP=17174;EAS_AF=0.37;AMR_AF=0.5735;AFR_AF=0.1082;EUR_AF=0.5825;SAS_AF=0.6656;AA=T|||;VT=SNP	GT
21	38009943	rs2835416	T	C	100	PASS	AC=2154;AF=0.430112;AN=5008;NS=2504;DP=19234;EAS_AF=0.4861;AMR_AF=0.402;AFR_AF=0.6505;EUR_AF=0.2704;SAS_AF=0.2587;AA=C|||;VT=SNP	GT
TagSNPs found by metaSNP in 1000 Genomes Project genotypes, Chr22 (Fig 6)
CHROM	POS	ID	REF	ALT	QUAL	FILTER	INFO	FORMAT
22	46987087	rs5769001	G	T	100	PASS	AC=2225;AF=0.444289;AN=5008;NS=2504;DP=16955;EAS_AF=0.3254;AMR_AF=0.2795;AFR_AF=0.8086;EUR_AF=0.4364;SAS_AF=0.1994;AA=T|||;VT=SNP	GT
22	39606445	rs12162663	A	G	100	PASS	AC=2390;AF=0.477236;AN=5008;NS=2504;DP=13204;EAS_AF=0.7649;AMR_AF=0.3559;AFR_AF=0.587;EUR_AF=0.2584;SAS_AF=0.3436;AA=a|||;VT=SNP	GT
22	22868497	rs361762	G	C	100	PASS	AC=2372;AF=0.473642;AN=5008;NS=2504;DP=16526;EAS_AF=0.4127;AMR_AF=0.732;AFR_AF=0.2383;EUR_AF=0.7048;SAS_AF=0.4335;AA=C|||;VT=SNP;EX_TARGET	GT
22	50270570	rs4597652	A	G	100	PASS	AC=3002;AF=0.599441;AN=5008;NS=2504;DP=17893;EAS_AF=0.8194;AMR_AF=0.8213;AFR_AF=0.174;EUR_AF=0.7932;SAS_AF=0.591;AA=A|||;VT=SNP	GT
22	37641996	rs2213432	G	A	100	PASS	AC=2556;AF=0.510383;AN=5008;NS=2504;DP=14302;EAS_AF=0.4325;AMR_AF=0.3804;AFR_AF=0.7519;EUR_AF=0.4076;SAS_AF=0.4622;AA=A|||;VT=SNP	GT
22	32887498	rs6518786	T	C	100	PASS	AC=2442;AF=0.48762;AN=5008;NS=2504;DP=14044;EAS_AF=0.6925;AMR_AF=0.5663;AFR_AF=0.4039;EUR_AF=0.3748;SAS_AF=0.4499;AA=T|||;VT=SNP	GT
22	22880187	rs9306369	A	G	100	PASS	AC=2330;AF=0.465256;AN=5008;NS=2504;DP=14265;EAS_AF=0.6806;AMR_AF=0.3602;AFR_AF=0.5461;EUR_AF=0.3241;SAS_AF=0.3538;AA=A|||;VT=SNP	GT
22	20178095	rs601541	G	A	100	PASS	AC=2584;AF=0.515974;AN=5008;NS=2504;DP=18480;EAS_AF=0.5357;AMR_AF=0.6066;AFR_AF=0.292;EUR_AF=0.6918;SAS_AF=0.5532;AA=G|||;VT=SNP	GT
22	35587426	rs35060860	G	GAT	100	PASS	AC=2324;AF=0.464058;AN=5008;NS=2504;DP=19083;EAS_AF=0.3879;AMR_AF=0.7032;AFR_AF=0.1074;EUR_AF=0.7097;SAS_AF=0.6022;VT=INDEL	GT
22	33535851	rs4432559	C	T	100	PASS	AC=2328;AF=0.464856;AN=5008;NS=2504;DP=16110;EAS_AF=0.4603;AMR_AF=0.4107;AFR_AF=0.3275;EUR_AF=0.4404;SAS_AF=0.7188;AA=C|||;VT=SNP	GT
22	35470250	rs9622121	C	T	100	PASS	AC=2362;AF=0.471645;AN=5008;NS=2504;DP=20406;EAS_AF=0.2173;AMR_AF=0.5331;AFR_AF=0.5938;EUR_AF=0.5934;SAS_AF=0.3998;AA=C|||;VT=SNP	GT
22	22555490	rs2330024	G	T	100	PASS	AC=2779;AF=0.554912;AN=5008;NS=2504;DP=18365;EAS_AF=0.3651;AMR_AF=0.4539;AFR_AF=0.7254;EUR_AF=0.492;SAS_AF=0.6564;AA=G|||;VT=SNP	GT
22	32584826	rs136460	T	C	100	PASS	AC=2366;AF=0.472444;AN=5008;NS=2504;DP=19831;EAS_AF=0.1498;AMR_AF=0.3775;AFR_AF=0.8207;EUR_AF=0.493;SAS_AF=0.3804;AA=.|||;VT=SNP	GT
22	49338596	rs7293156	A	G	100	PASS	AC=2495;AF=0.498203;AN=5008;NS=2504;DP=17166;EAS_AF=0.3681;AMR_AF=0.3343;AFR_AF=0.6188;EUR_AF=0.4672;SAS_AF=0.6176;AA=A|||;VT=SNP	GT
22	24009918	rs146801830	G	T	100	PASS	AC=2741;AF=0.547324;AN=5008;NS=2504;DP=17314;EAS_AF=0.6538;AMR_AF=0.6037;AFR_AF=0.382;EUR_AF=0.503;SAS_AF=0.6667;AA=G|||;VT=SNP	GT
22	23834373	rs131320	G	C	100	PASS	AC=2453;AF=0.489816;AN=5008;NS=2504;DP=14180;EAS_AF=0.4653;AMR_AF=0.6326;AFR_AF=0.3185;EUR_AF=0.5706;SAS_AF=0.5624;AA=N|||;VT=SNP	GT
22	22540305	rs928895	T	C	100	PASS	AC=2035;AF=0.40635;AN=5008;NS=2504;DP=19941;EAS_AF=0.5169;AMR_AF=0.4741;AFR_AF=0.3079;EUR_AF=0.2793;SAS_AF=0.5082;AA=t|||;VT=SNP	GT
22	23503651	rs713682	C	T	100	PASS	AC=2781;AF=0.555312;AN=5008;NS=2504;DP=19999;EAS_AF=0.6429;AMR_AF=0.4654;AFR_AF=0.5265;EUR_AF=0.5139;SAS_AF=0.6104;AA=T|||;VT=SNP	GT
22	35683802	rs2005954	G	A	100	PASS	AC=2373;AF=0.473842;AN=5008;NS=2504;DP=16104;EAS_AF=0.5248;AMR_AF=0.6009;AFR_AF=0.1354;EUR_AF=0.6581;SAS_AF=0.5992;AA=G|||;VT=SNP	GT
22	17926166	rs5992054	G	A	100	PASS	AC=2199;AF=0.439097;AN=5008;NS=2504;DP=14624;EAS_AF=0.5645;AMR_AF=0.2767;AFR_AF=0.6407;EUR_AF=0.1441;SAS_AF=0.456;AA=G|||;VT=SNP	GT
22	29771912	rs6006112	C	T	100	PASS	AC=2192;AF=0.4377;AN=5008;NS=2504;DP=20089;EAS_AF=0.6786;AMR_AF=0.2378;AFR_AF=0.4796;EUR_AF=0.2823;SAS_AF=0.4346;AA=c|||;VT=SNP	GT
22	27320093	rs6005236	T	G	100	PASS	AC=2567;AF=0.51258;AN=5008;NS=2504;DP=21267;EAS_AF=0.3591;AMR_AF=0.4107;AFR_AF=0.7852;EUR_AF=0.3887;SAS_AF=0.502;AA=T|||;VT=SNP	GT
22	29645757	rs5763103	C	G	100	PASS	AC=2463;AF=0.491813;AN=5008;NS=2504;DP=11600;EAS_AF=0.4325;AMR_AF=0.4294;AFR_AF=0.5378;EUR_AF=0.6203;SAS_AF=0.4029;AA=C|||;VT=SNP	GT
22	49561160	rs57585035	T	G	100	PASS	AC=2440;AF=0.48722;AN=5008;NS=2504;DP=13166;EAS_AF=0.2708;AMR_AF=0.6542;AFR_AF=0.3994;EUR_AF=0.6392;SAS_AF=0.5542;AA=T|||;VT=SNP	GT
22	49538250	rs9616239	G	A	100	PASS	AC=2657;AF=0.530551;AN=5008;NS=2504;DP=18240;EAS_AF=0.3274;AMR_AF=0.5;AFR_AF=0.6384;EUR_AF=0.6004;SAS_AF=0.544;AA=g|||;VT=SNP	GT
